# Supplementary material for: Quantum adiabatic transport in a quantum anomalous Hall insulator
Source: Nat Commun. 2026 Jul 21;17:6827. doi: 10.1038/s41467-026-75851-7 (PMC13388678; doi:10.1038/s41467-026-75851-7)
Supplement: Supplementary file 3 — Source Data [file 41467_2026_75851_MOESM3_ESM.xlsx]

## Sheet: Figure 2
	Figure 2B							Figure 2C							Figure 2D
		D1, 30mK	D1, 1.4K	D1, 4.2K	D1, 10.8K	D2, 1.4K			D1, 30mK	D1, 1.4K	D1, 4.2K	D1, 10.8K	D2, 1.4K			D1, 30mK	D1, 1.4K	D1, 4.2K	D1, 10.8K	D2, 1.4K
	V_G [V]	beta [-]	beta [-]	beta [-]	beta [-]	beta [-]		V_G [V]	1/R_B [e^2/h]	1/R_B [e^2/h]	1/R_B [e^2/h]	1/R_B [e^2/h]	1/R_B [e^2/h]		V_G [V]	R_S [h/e^2]	R_S [h/e^2]	R_S [h/e^2]	R_S [h/e^2]	R_S [h/e^2]
	9	0.0019	0.7064	0.7818	0.7908	0.6786		9	0	0.1456	0.6207	1.9074	0.0629		9	0.0161	0.2622	0.4541	0.5638	1.4096
	8.9	0.0021	0.7044	0.7816	0.7913	0.6768		8.9	0	0.1422	0.6108	1.8838	0.0611		8.9	0.0162	0.2589	0.4522	0.5639	1.4034
	8.8	0.0022	0.7025	0.7814	0.7919	0.6751		8.8	0	0.1388	0.601	1.8605	0.0594		8.8	0.0162	0.2556	0.4503	0.5639	1.3974
	8.7	0.0023	0.7004	0.7812	0.7924	0.6734		8.7	0	0.1355	0.5913	1.8374	0.0577		8.7	0.0163	0.2524	0.4484	0.564	1.3916
	8.6	0.0023	0.6984	0.781	0.7929	0.6717		8.6	0	0.1323	0.5818	1.8145	0.0562		8.6	0.0163	0.2492	0.4464	0.564	1.386
	8.5	0.0024	0.6964	0.7808	0.7935	0.6702		8.5	0	0.1292	0.5724	1.792	0.0547		8.5	0.0163	0.246	0.4444	0.564	1.3806
	8.4	0.0024	0.6943	0.7806	0.794	0.6687		8.4	0	0.1261	0.5631	1.7697	0.0532		8.4	0.0163	0.2429	0.4424	0.5639	1.3753
	8.3	0.0024	0.6922	0.7803	0.7945	0.6672		8.3	0	0.1231	0.5541	1.7477	0.0519		8.3	0.0163	0.2398	0.4404	0.5639	1.3703
	8.2	0.0024	0.6902	0.7801	0.7949	0.6658		8.2	0	0.1202	0.5451	1.7261	0.0506		8.2	0.0163	0.2368	0.4384	0.5639	1.3654
	8.1	0.0023	0.6881	0.7799	0.7954	0.6645		8.1	0	0.1174	0.5364	1.7048	0.0494		8.1	0.0163	0.2338	0.4364	0.5638	1.3607
	8	0.0023	0.686	0.7796	0.7959	0.6632		8	0	0.1146	0.5278	1.6839	0.0482		8	0.0163	0.2309	0.4344	0.5637	1.3562
	7.9	0.0022	0.6839	0.7793	0.7964	0.662		7.9	0	0.1119	0.5194	1.6634	0.0471		7.9	0.0163	0.228	0.4324	0.5636	1.3519
	7.8	0.0022	0.6819	0.7791	0.7968	0.6608		7.8	0	0.1093	0.5112	1.6432	0.0461		7.8	0.0162	0.2252	0.4304	0.5635	1.3477
	7.7	0.0021	0.6798	0.7788	0.7973	0.6597		7.7	0	0.1068	0.5032	1.6235	0.0451		7.7	0.0162	0.2225	0.4284	0.5634	1.3438
	7.6	0.002	0.6778	0.7785	0.7977	0.6586		7.6	0	0.1044	0.4954	1.6042	0.0441		7.6	0.0162	0.2198	0.4264	0.5633	1.34
	7.5	0.0019	0.6757	0.7783	0.7981	0.6576		7.5	0	0.102	0.4877	1.5854	0.0433		7.5	0.0162	0.2172	0.4245	0.5631	1.3364
	7.4	0.0019	0.6737	0.778	0.7985	0.6566		7.4	0	0.0997	0.4803	1.5671	0.0424		7.4	0.0162	0.2146	0.4226	0.563	1.333
	7.3	0.0018	0.6718	0.7777	0.7989	0.6557		7.3	0	0.0975	0.4732	1.5492	0.0416		7.3	0.0162	0.2122	0.4207	0.5628	1.3298
	7.2	0.0018	0.6698	0.7774	0.7993	0.6549		7.2	0	0.0954	0.4662	1.5318	0.0409		7.2	0.0162	0.2098	0.4188	0.5627	1.3268
	7.1	0.0017	0.6679	0.7771	0.7997	0.6541		7.1	0	0.0934	0.4595	1.515	0.0402		7.1	0.0162	0.2074	0.417	0.5626	1.324
	7	0.0017	0.666	0.7768	0.8001	0.6533		7	0	0.0915	0.453	1.4987	0.0396		7	0.0163	0.2052	0.4152	0.5624	1.3213
	6.9	0.0017	0.6642	0.7765	0.8005	0.6526		6.9	0	0.0897	0.4468	1.483	0.039		6.9	0.0163	0.203	0.4135	0.5622	1.3188
	6.8	0.0017	0.6624	0.7762	0.8008	0.6519		6.8	0	0.0879	0.4408	1.4678	0.0385		6.8	0.0164	0.201	0.4118	0.5621	1.3165
	6.7	0.0017	0.6606	0.7759	0.8012	0.6513		6.7	0	0.0862	0.435	1.4532	0.0379		6.7	0.0164	0.199	0.4101	0.5619	1.3144
	6.6	0.0017	0.6589	0.7756	0.8015	0.6508		6.6	0	0.0846	0.4295	1.4391	0.0375		6.6	0.0165	0.197	0.4085	0.5618	1.3125
	6.5	0.0017	0.6572	0.7753	0.8018	0.6503		6.5	0	0.0831	0.4242	1.4256	0.037		6.5	0.0166	0.1952	0.4069	0.5617	1.3107
	6.4	0.0017	0.6556	0.775	0.8021	0.6498		6.4	0	0.0816	0.4192	1.4126	0.0366		6.4	0.0166	0.1934	0.4054	0.5615	1.3091
	6.3	0.0017	0.654	0.7747	0.8024	0.6494		6.3	0	0.0803	0.4143	1.4002	0.0363		6.3	0.0167	0.1917	0.404	0.5614	1.3077
	6.2	0.0017	0.6525	0.7744	0.8027	0.6491		6.2	0	0.0789	0.4098	1.3884	0.0359		6.2	0.0167	0.1901	0.4026	0.5612	1.3064
	6.1	0.0017	0.6511	0.7742	0.8029	0.6488		6.1	0	0.0777	0.4054	1.3771	0.0357		6.1	0.0168	0.1885	0.4012	0.5611	1.3052
	6	0.0017	0.6497	0.7739	0.8032	0.6486		6	0	0.0765	0.4013	1.3663	0.0354		6	0.0168	0.187	0.3999	0.561	1.3042
	5.9	0.0016	0.6484	0.7736	0.8034	0.6484		5.9	0	0.0754	0.3974	1.3561	0.0352		5.9	0.0168	0.1856	0.3987	0.5609	1.3033
	5.8	0.0015	0.6471	0.7734	0.8037	0.6483		5.8	0	0.0743	0.3937	1.3464	0.035		5.8	0.0168	0.1842	0.3975	0.5608	1.3026
	5.7	0.0015	0.6459	0.7732	0.8039	0.6483		5.7	0	0.0733	0.3903	1.3373	0.0348		5.7	0.0168	0.1829	0.3963	0.5607	1.302
	5.6	0.0014	0.6448	0.7729	0.8041	0.6483		5.6	0	0.0723	0.387	1.3288	0.0347		5.6	0.0167	0.1817	0.3952	0.5606	1.3016
	5.5	0.0013	0.6438	0.7727	0.8042	0.6484		5.5	0	0.0713	0.3839	1.3208	0.0346		5.5	0.0167	0.1805	0.3942	0.5605	1.3013
	5.4	0.0013	0.6428	0.7725	0.8044	0.6485		5.4	0	0.0705	0.381	1.3134	0.0345		5.4	0.0167	0.1794	0.3932	0.5605	1.3011
	5.3	0.0012	0.6419	0.7724	0.8045	0.6487		5.3	0	0.0696	0.3782	1.3065	0.0345		5.3	0.0166	0.1784	0.3923	0.5604	1.3011
	5.2	0.0012	0.6411	0.7722	0.8047	0.649		5.2	0	0.0688	0.3756	1.3003	0.0345		5.2	0.0166	0.1774	0.3914	0.5604	1.3012
	5.1	0.0011	0.6404	0.772	0.8048	0.6493		5.1	0	0.068	0.3731	1.2945	0.0345		5.1	0.0165	0.1765	0.3905	0.5603	1.3015
	5	0.0011	0.6397	0.7719	0.8049	0.6497		5	0	0.0673	0.3708	1.2894	0.0346		5	0.0165	0.1757	0.3897	0.5603	1.302
	4.9	0.0012	0.6391	0.7718	0.805	0.6502		4.9	0	0.0666	0.3686	1.2848	0.0347		4.9	0.0165	0.1749	0.3889	0.5603	1.3026
	4.8	0.0012	0.6386	0.7717	0.8051	0.6507		4.8	0	0.0659	0.3665	1.2809	0.0348		4.8	0.0165	0.1743	0.3882	0.5603	1.3034
	4.7	0.0013	0.6383	0.7716	0.8051	0.6512		4.7	0	0.0653	0.3646	1.2776	0.035		4.7	0.0164	0.1736	0.3875	0.5603	1.3043
	4.6	0.0014	0.638	0.7715	0.8052	0.6519		4.6	0	0.0647	0.3628	1.275	0.0352		4.6	0.0164	0.1731	0.3869	0.5603	1.3054
	4.5	0.0014	0.6378	0.7715	0.8052	0.6526		4.5	0	0.0641	0.3612	1.2732	0.0354		4.5	0.0165	0.1726	0.3864	0.5604	1.3068
	4.4	0.0015	0.6377	0.7714	0.8052	0.6534		4.4	0	0.0636	0.3598	1.2721	0.0357		4.4	0.0165	0.1722	0.3859	0.5604	1.3082
	4.3	0.0016	0.6378	0.7714	0.8051	0.6542		4.3	0	0.0631	0.3586	1.2718	0.0361		4.3	0.0165	0.1719	0.3854	0.5605	1.3099
	4.2	0.0016	0.638	0.7714	0.8051	0.6551		4.2	0	0.0626	0.3576	1.2725	0.0364		4.2	0.0166	0.1716	0.3851	0.5606	1.3118
	4.1	0.0016	0.6383	0.7714	0.805	0.6561		4.1	0	0.0622	0.3569	1.274	0.0369		4.1	0.0166	0.1714	0.3848	0.5608	1.314
	4	0.0016	0.6388	0.7715	0.8049	0.6571		4	0	0.0618	0.3564	1.2764	0.0374		4	0.0167	0.1713	0.3846	0.5609	1.3163
	3.9	0.0015	0.6394	0.7716	0.8048	0.6582		3.9	0	0.0614	0.3562	1.2798	0.038		3.9	0.0168	0.1713	0.3845	0.5611	1.3189
	3.8	0.0014	0.6402	0.7717	0.8046	0.6594		3.8	0	0.0611	0.3562	1.2844	0.0386		3.8	0.0168	0.1713	0.3845	0.5613	1.3217
	3.7	0.0013	0.6411	0.7718	0.8044	0.6607		3.7	0	0.0608	0.3567	1.2903	0.0394		3.7	0.0169	0.1714	0.3845	0.5615	1.3248
	3.6	0.0012	0.6422	0.7719	0.8041	0.662		3.6	0	0.0606	0.3575	1.2977	0.0403		3.6	0.017	0.1717	0.3847	0.5617	1.3283
	3.5	0.001	0.6435	0.7721	0.8038	0.6635		3.5	0	0.0604	0.3588	1.3067	0.0414		3.5	0.0171	0.172	0.3851	0.562	1.3322
	3.4	0.0009	0.6449	0.7723	0.8034	0.6652		3.4	0	0.0602	0.3605	1.3176	0.0426		3.4	0.0171	0.1724	0.3855	0.5622	1.3365
	3.3	0.0008	0.6465	0.7725	0.803	0.667		3.3	0	0.0601	0.3628	1.3303	0.0441		3.3	0.0172	0.173	0.3862	0.5625	1.3413
	3.2	0.0008	0.6482	0.7727	0.8025	0.6689		3.2	0	0.0601	0.3657	1.3453	0.0458		3.2	0.0172	0.1737	0.387	0.5628	1.3465
	3.1	0.0007	0.6502	0.7729	0.8019	0.6711		3.1	0	0.0601	0.3692	1.3625	0.0478		3.1	0.0172	0.1745	0.3879	0.5632	1.3523
	3	0.0007	0.6523	0.7732	0.8013	0.6734		3	0	0.0602	0.3734	1.3822	0.05		3	0.0172	0.1755	0.3891	0.5635	1.3587
	2.9	0.0008	0.6546	0.7735	0.8006	0.6759		2.9	0	0.0604	0.3783	1.4045	0.0526		2.9	0.0171	0.1766	0.3905	0.5638	1.3657
	2.8	0.0009	0.6571	0.7738	0.7998	0.6786		2.8	0	0.0607	0.3841	1.4298	0.0555		2.8	0.017	0.178	0.392	0.5642	1.3733
	2.7	0.0011	0.6598	0.774	0.7989	0.6815		2.7	0	0.0612	0.3909	1.4582	0.0589		2.7	0.0169	0.1795	0.3938	0.5645	1.3816
	2.6	0.0012	0.6626	0.7743	0.7978	0.6846		2.6	0	0.062	0.3989	1.49	0.0628		2.6	0.0168	0.1814	0.3959	0.5648	1.3906
	2.5	0.0014	0.6656	0.7746	0.7967	0.6877		2.5	0	0.0632	0.4082	1.5256	0.0673		2.5	0.0167	0.1836	0.3981	0.565	1.4004
	2.4	0.0015	0.6688	0.7748	0.7955	0.691		2.4	0	0.0648	0.419	1.5651	0.0724		2.4	0.0167	0.1862	0.4007	0.5651	1.4108
	2.3	0.0015	0.6721	0.775	0.7941	0.6943		2.3	0	0.0669	0.4314	1.6088	0.0782		2.3	0.0166	0.1891	0.4034	0.5651	1.4221
	2.2	0.0015	0.6755	0.7752	0.7926	0.6977		2.2	0	0.0695	0.4455	1.6571	0.0849		2.2	0.0166	0.1926	0.4065	0.5651	1.4341
	2.1	0.0014	0.6791	0.7753	0.791	0.7011		2.1	0	0.0728	0.4616	1.7101	0.0923		2.1	0.0166	0.1966	0.4099	0.5649	1.4469
	2	0.0012	0.6828	0.7754	0.7892	0.7046		2	0	0.0768	0.4797	1.7682	0.1007		2	0.0167	0.2011	0.4135	0.5645	1.4606
	1.9	0.001	0.6866	0.7754	0.7873	0.7081		1.9	0	0.0816	0.5	1.8315	0.11		1.9	0.0168	0.2062	0.4174	0.564	1.4751
	1.8	0.0006	0.6906	0.7754	0.7852	0.7115		1.8	0	0.0872	0.5226	1.9	0.1204		1.8	0.017	0.2119	0.4216	0.5633	1.4904
	1.7	0.0003	0.6945	0.7752	0.783	0.7149		1.7	0	0.0936	0.5473	1.9735	0.1317		1.7	0.0172	0.2181	0.426	0.5625	1.5064
	1.6	-0.0001	0.6985	0.775	0.7806	0.7182		1.6	0	0.101	0.5744	2.0519	0.1439		1.6	0.0174	0.2248	0.4306	0.5614	1.523
	1.5	-0.0003	0.7025	0.7747	0.7781	0.7215		1.5	0	0.1092	0.6037	2.135	0.1571		1.5	0.0175	0.2319	0.4353	0.5603	1.5401
	1.4	-0.0004	0.7065	0.7744	0.7755	0.7246		1.4	0	0.1184	0.6353	2.2227	0.1712		1.4	0.0176	0.2395	0.44	0.559	1.5576
	1.3	-0.0002	0.7104	0.7739	0.7728	0.7276		1.3	0	0.1287	0.6691	2.3148	0.1863		1.3	0.0175	0.2475	0.4448	0.5575	1.5755
	1.2	0.0001	0.7141	0.7733	0.77	0.7304		1.2	0	0.1399	0.7053	2.4113	0.2022		1.2	0.0174	0.2557	0.4495	0.5559	1.5936
	1.1	0.0008	0.7177	0.7725	0.7671	0.7331		1.1	0	0.1523	0.7438	2.5119	0.2191		1.1	0.0171	0.2643	0.4541	0.5542	1.6118
	1	0.0018	0.7212	0.7717	0.7641	0.7355		1	0	0.1657	0.7847	2.6165	0.2369		1	0.0166	0.2732	0.4586	0.5523	1.6301
	0.9	0.0033	0.7244	0.7707	0.761	0.7377		0.9	0	0.1803	0.8279	2.725	0.2556		0.9	0.0159	0.2823	0.4629	0.5503	1.6484
	0.8	0.005	0.7275	0.7696	0.7579	0.7397		0.8	0	0.1959	0.8733	2.8371	0.2751		0.8	0.015	0.2916	0.4671	0.5481	1.6665
	0.7	0.0071	0.7303	0.7684	0.7546	0.7415		0.7	0	0.2126	0.9207	2.9526	0.2954		0.7	0.0139	0.301	0.471	0.5459	1.6845
	0.6	0.0095	0.733	0.7671	0.7513	0.7431		0.6	0	0.2302	0.9701	3.0714	0.3166		0.6	0.0127	0.3104	0.4748	0.5436	1.7022
	0.5	0.0121	0.7354	0.7657	0.748	0.7445		0.5	0	0.2487	1.0212	3.1931	0.3384		0.5	0.0114	0.3199	0.4783	0.5411	1.7196
	0.4	0.0148	0.7376	0.7641	0.7446	0.7458		0.4	0	0.2681	1.0739	3.3177	0.3609		0.4	0.01	0.3294	0.4816	0.5387	1.7365
	0.3	0.0177	0.7397	0.7625	0.7412	0.7469		0.3	0	0.2882	1.1282	3.4448	0.3841		0.3	0.0085	0.3388	0.4848	0.5361	1.753
	0.2	0.0207	0.7415	0.7608	0.7377	0.7478		0.2	0	0.3091	1.1837	3.5742	0.4079		0.2	0.0069	0.348	0.4877	0.5335	1.7689
	0.1	0.0237	0.7431	0.759	0.7341	0.7486		0.1	0	0.3306	1.2405	3.7058	0.4323		0.1	0.0054	0.3571	0.4903	0.5309	1.7842
	1.8567e-18	0.0267	0.7446	0.7572	0.7306	0.7492		1.8567e-18	0	0.3527	1.2983	3.8393	0.4572		1.8567e-18	0.0038	0.3659	0.4928	0.5283	1.7987
	-0.1	0.0296	0.7458	0.7553	0.727	0.7497		-0.1	0	0.3753	1.357	3.9745	0.4826		-0.1	0.0022	0.3744	0.495	0.5257	1.8125
	-0.2	0.0326	0.7469	0.7533	0.7234	0.7501		-0.2	0	0.3986	1.4167	4.1115	0.5085		-0.2	0.0006	0.3827	0.497	0.5231	1.8255
	-0.3	0.0354	0.7478	0.7513	0.7198	0.7504		-0.3	0	0.4223	1.4774	4.2503	0.5349		-0.3	-0.0009	0.3906	0.4988	0.5204	1.8377
	-0.4	0.0383	0.7486	0.7492	0.7162	0.7506		-0.4	0	0.4467	1.5392	4.391	0.5617		-0.4	-0.0025	0.3984	0.5004	0.5178	1.8493
	-0.5	0.0412	0.7491	0.7471	0.7125	0.7507		-0.5	0	0.4717	1.6021	4.5336	0.5891		-0.5	-0.0041	0.4058	0.5018	0.5152	1.8601
	-0.6	0.0441	0.7496	0.7449	0.7089	0.7506		-0.6	0	0.4973	1.6661	4.6781	0.6169		-0.6	-0.0056	0.4131	0.5031	0.5127	1.8702
	-0.7	0.047	0.7499	0.7426	0.7052	0.7505		-0.7	0	0.5235	1.7314	4.8246	0.6452		-0.7	-0.0073	0.4201	0.5042	0.5101	1.8797
	-0.8	0.05	0.7501	0.7403	0.7014	0.7503		-0.8	0	0.5505	1.7979	4.9733	0.674		-0.8	-0.0089	0.4268	0.5051	0.5075	1.8885
	-0.9	0.0531	0.7501	0.7379	0.6977	0.7501		-0.9	0	0.5781	1.8658	5.1241	0.7032		-0.9	-0.0106	0.4334	0.506	0.505	1.8968
	-1	0.0563	0.7501	0.7355	0.6939	0.7497		-1	0	0.6064	1.9351	5.277	0.733		-1	-0.0123	0.4398	0.5067	0.5025	1.9044
	-1.1	0.0595	0.75	0.733	0.6901	0.7493		-1.1	0	0.6355	2.0058	5.4322	0.7632		-1.1	-0.0141	0.446	0.5073	0.5	1.9115
	-1.2	0.0629	0.7497	0.7305	0.6863	0.7488		-1.2	0	0.6652	2.0779	5.5894	0.7939		-1.2	-0.0159	0.4521	0.5079	0.4976	1.918
	-1.3	0.0664	0.7494	0.7279	0.6824	0.7482		-1.3	0	0.6957	2.1512	5.7487	0.8252		-1.3	-0.0177	0.4579	0.5083	0.4951	1.924
	-1.4	0.0699	0.749	0.7253	0.6786	0.7476		-1.4	0	0.727	2.2259	5.9099	0.8569		-1.4	-0.0196	0.4636	0.5087	0.4927	1.9295
	-1.5	0.0736	0.7485	0.7226	0.6747	0.7469		-1.5	0	0.7589	2.3017	6.0729	0.8891		-1.5	-0.0215	0.4691	0.5089	0.4903	1.9346
	-1.6	0.0773	0.7479	0.7199	0.6708	0.7461		-1.6	0	0.7916	2.3787	6.2376	0.9218		-1.6	-0.0235	0.4744	0.5091	0.488	1.9392
	-1.7	0.0811	0.7472	0.7172	0.6669	0.7453		-1.7	0	0.8249	2.4568	6.4038	0.9551		-1.7	-0.0255	0.4795	0.5092	0.4856	1.9435
	-1.8	0.0849	0.7465	0.7144	0.663	0.7445		-1.8	0	0.859	2.5358	6.5715	0.9889		-1.8	-0.0274	0.4844	0.5092	0.4833	1.9473
	-1.9	0.0889	0.7456	0.7116	0.659	0.7436		-1.9	0	0.8938	2.6159	6.7405	1.0232		-1.9	-0.0294	0.4892	0.5091	0.4811	1.9509
	-2	0.0929	0.7447	0.7087	0.6551	0.7426		-2	0	0.9293	2.6968	6.9107	1.0581		-2	-0.0315	0.4938	0.509	0.4788	1.9541
	-2.1	0.0969	0.7437	0.7058	0.6512	0.7416		-2.1	0	0.9655	2.7786	7.0821	1.0935		-2.1	-0.0335	0.4982	0.5088	0.4766	1.957
	-2.2	0.101	0.7426	0.7029	0.6472	0.7405		-2.2	0	1.0024	2.8612	7.2546	1.1296		-2.2	-0.0354	0.5024	0.5085	0.4744	1.9597
	-2.3	0.1052	0.7415	0.7	0.6432	0.7394		-2.3	0	1.0401	2.9448	7.4284	1.1662		-2.3	-0.0372	0.5065	0.5081	0.4722	1.9621
	-2.4	0.1094	0.7402	0.697	0.6393	0.7383		-2.4	0	1.0784	3.0293	7.6035	1.2034		-2.4	-0.0388	0.5104	0.5077	0.4701	1.9642
	-2.5	0.1137	0.739	0.694	0.6353	0.7371		-2.5	0	1.1175	3.1147	7.78	1.2413		-2.5	-0.04	0.5141	0.5072	0.468	1.9661
	-2.6	0.1181	0.7376	0.691	0.6313	0.7359		-2.6	0	1.1574	3.2012	7.9579	1.2798		-2.6	-0.0409	0.5177	0.5067	0.4659	1.9677
	-2.7	0.1225	0.7362	0.6879	0.6273	0.7346		-2.7	0	1.198	3.2887	8.1373	1.319		-2.7	-0.0414	0.5212	0.5062	0.4638	1.9691
	-2.8	0.1271	0.7347	0.6849	0.6233	0.7333		-2.8	0.0014	1.2394	3.3773	8.3183	1.3589		-2.8	-0.0413	0.5245	0.5056	0.4618	1.9702
	-2.9	0.1318	0.7331	0.6817	0.6193	0.732		-2.9	0.0019	1.2816	3.467	8.5009	1.3995		-2.9	-0.0406	0.5277	0.5049	0.4599	1.9711
	-3	0.1365	0.7315	0.6786	0.6153	0.7306		-3	0.0026	1.3245	3.5578	8.6852	1.4409		-3	-0.0392	0.5307	0.5043	0.4579	1.9718
	-3.1	0.1414	0.7298	0.6754	0.6113	0.7292		-3.1	0.0034	1.3682	3.6498	8.8713	1.483		-3.1	-0.0371	0.5336	0.5036	0.456	1.9723
	-3.2	0.1464	0.7281	0.6722	0.6073	0.7277		-3.2	0.0043	1.4128	3.7429	9.0591	1.5259		-3.2	-0.0342	0.5364	0.503	0.4541	1.9725
	-3.3	0.1515	0.7263	0.669	0.6032	0.7262		-3.3	0.0053	1.4581	3.8372	9.2486	1.5696		-3.3	-0.0306	0.5391	0.5023	0.4522	1.9726
	-3.4	0.1568	0.7245	0.6658	0.5992	0.7247		-3.4	0.0064	1.5043	3.9327	9.4397	1.6142		-3.4	-0.0264	0.5417	0.5016	0.4504	1.9725
	-3.5	0.1622	0.7226	0.6625	0.5952	0.7232		-3.5	0.0076	1.5513	4.0292	9.6325	1.6595		-3.5	-0.0214	0.5442	0.5008	0.4486	1.9722
	-3.6	0.1678	0.7206	0.6592	0.5911	0.7216		-3.6	0.009	1.5991	4.1268	9.8269	1.7057		-3.6	-0.0158	0.5466	0.5001	0.4468	1.9718
	-3.7	0.1735	0.7186	0.6558	0.5871	0.7199		-3.7	0.0104	1.6478	4.2255	10.0229	1.7528		-3.7	-0.0096	0.5488	0.4993	0.4451	1.9712
	-3.8	0.1794	0.7166	0.6525	0.583	0.7182		-3.8	0.0119	1.6973	4.3253	10.2204	1.8008		-3.8	-0.0027	0.551	0.4985	0.4434	1.9705
	-3.9	0.1856	0.7145	0.6491	0.579	0.7165		-3.9	0.0136	1.7477	4.4261	10.4194	1.8497		-3.9	0.0048	0.553	0.4977	0.4417	1.9696
	-4	0.1919	0.7123	0.6457	0.5749	0.7147		-4	0.0153	1.7989	4.5279	10.6198	1.8995		-4	0.0128	0.555	0.4969	0.44	1.9687
	-4.1	0.1984	0.7101	0.6423	0.5708	0.7129		-4.1	0.0172	1.851	4.6307	10.8217	1.9503		-4.1	0.0214	0.5569	0.4961	0.4383	1.9677
	-4.2	0.2053	0.7078	0.6388	0.5667	0.711		-4.2	0.0191	1.9039	4.7346	11.0249	2.002		-4.2	0.0304	0.5587	0.4952	0.4367	1.9665
	-4.3	0.2124	0.7055	0.6354	0.5626	0.7091		-4.3	0.0211	1.9578	4.8395	11.2295	2.0547		-4.3	0.04	0.5603	0.4943	0.4351	1.9653
	-4.4	0.2199	0.7032	0.6319	0.5585	0.7071		-4.4	0.0232	2.0125	4.9455	11.4353	2.1085		-4.4	0.0499	0.562	0.4934	0.4335	1.964
	-4.5	0.2279	0.7008	0.6284	0.5544	0.7051		-4.5	0.0252	2.068	5.0526	11.6424	2.1634		-4.5	0.0601	0.5635	0.4925	0.4319	1.9626
	-4.6	0.2363	0.6984	0.6248	0.5503	0.7031		-4.6	0.0273	2.1245	5.1608	11.8507	2.2193		-4.6	0.0706	0.5649	0.4916	0.4304	1.9611
	-4.7	0.2453	0.6959	0.6213	0.5462	0.701		-4.7	0.0293	2.1818	5.2701	12.0602	2.2764		-4.7	0.0814	0.5663	0.4906	0.4288	1.9594
	-4.8	0.2548	0.6934	0.6177	0.5421	0.6989		-4.8	0.0312	2.2401	5.3806	12.2707	2.3346		-4.8	0.0923	0.5676	0.4897	0.4273	1.9577
	-4.9	0.265	0.6908	0.6141	0.5379	0.6968		-4.9	0.0331	2.2992	5.4922	12.4823	2.394		-4.9	0.1033	0.5688	0.4887	0.4258	1.9559
	-5	0.2759	0.6882	0.6105	0.5338	0.6946		-5	0.0349	2.3592	5.605	12.6949	2.4547		-5	0.1143	0.5699	0.4878	0.4243	1.9539
	-5.1	0.2875	0.6856	0.6069	0.5297	0.6924		-5.1	0.0365	2.4201	5.719	12.9085	2.5166		-5.1	0.1254	0.571	0.4869	0.4228	1.9518
	-5.2	0.2998	0.6829	0.6032	0.5255	0.6901		-5.2	0.0381	2.4819	5.8342	13.1232	2.5797		-5.2	0.1364	0.572	0.4859	0.4214	1.9497
	-5.3	0.3127	0.6802	0.5995	0.5214	0.6879		-5.3	0.0395	2.5446	5.9505	13.339	2.644		-5.3	0.1473	0.5729	0.4849	0.4199	1.9474
	-5.4	0.326	0.6774	0.5959	0.5172	0.6856		-5.4	0.0408	2.6081	6.0679	13.5561	2.7095		-5.4	0.1582	0.5737	0.484	0.4185	1.945
	-5.5	0.3398	0.6746	0.5922	0.5131	0.6832		-5.5	0.042	2.6726	6.1864	13.7745	2.776		-5.5	0.1689	0.5746	0.483	0.4171	1.9426
	-5.6	0.354	0.6718	0.5885	0.5089	0.6808		-5.6	0.043	2.7379	6.306	13.9944	2.8437		-5.6	0.1794	0.5753	0.4821	0.4157	1.9401
	-5.7	0.3684	0.669	0.5847	0.5048	0.6784		-5.7	0.044	2.804	6.4266	14.2159	2.9124		-5.7	0.1896	0.576	0.4811	0.4144	1.9375
	-5.8	0.383	0.6661	0.581	0.5006	0.6759		-5.8	0.0449	2.871	6.5481	14.439	2.982		-5.8	0.1997	0.5766	0.4802	0.413	1.9349
	-5.9	0.3976	0.6632	0.5773	0.4965	0.6734		-5.9	0.0456	2.9388	6.6707	14.6639	3.0527		-5.9	0.2094	0.5772	0.4792	0.4117	1.9322
	-6	0.4124	0.6602	0.5735	0.4923	0.6709		-6	0.0463	3.0075	6.7942	14.8907	3.1243		-6	0.2188	0.5778	0.4783	0.4104	1.9295
	-6.1	0.427	0.6572	0.5697	0.4881	0.6683		-6.1	0.0469	3.077	6.9186	15.1194	3.1968		-6.1	0.2279	0.5783	0.4774	0.4091	1.9268
	-6.2	0.4415	0.6542	0.566	0.484	0.6657		-6.2	0.0474	3.1473	7.0439	15.3497	3.2702		-6.2	0.2367	0.5788	0.4764	0.4078	1.924
	-6.3	0.4559	0.6512	0.5622	0.4799	0.6631		-6.3	0.0479	3.2183	7.17	15.5815	3.3445		-6.3	0.2451	0.5792	0.4755	0.4066	1.9212
	-6.4	0.4701	0.6481	0.5584	0.4757	0.6604		-6.4	0.0483	3.2901	7.297	15.8145	3.4197		-6.4	0.2533	0.5796	0.4745	0.4054	1.9183
	-6.5	0.484	0.645	0.5546	0.4716	0.6577		-6.5	0.0488	3.3626	7.4247	16.0483	3.4958		-6.5	0.2613	0.58	0.4736	0.4041	1.9155
	-6.6	0.4976	0.6419	0.5508	0.4674	0.6549		-6.6	0.0494	3.4358	7.5533	16.2828	3.5728		-6.6	0.269	0.5803	0.4727	0.4029	1.9126
	-6.7	0.5108	0.6388	0.547	0.4633	0.6521		-6.7	0.05	3.5096	7.6825	16.5176	3.6507		-6.7	0.2766	0.5806	0.4717	0.4017	1.9097
	-6.8	0.5236	0.6356	0.5432	0.4592	0.6493		-6.8	0.0507	3.584	7.8125	16.7526	3.7295		-6.8	0.2841	0.5808	0.4708	0.4006	1.9067
	-6.9	0.5359	0.6325	0.5394	0.4551	0.6465		-6.9	0.0516	3.659	7.9431	16.9873	3.8093		-6.9	0.2914	0.581	0.4699	0.3994	1.9038
	-7	0.5477	0.6293	0.5356	0.451	0.6437		-7	0.0527	3.7346	8.0744	17.2216	3.8899		-7	0.2987	0.5812	0.469	0.3983	1.9008
	-7.1	0.559	0.6261	0.5318	0.4469	0.6409		-7.1	0.0539	3.8107	8.2063	17.4553	3.9714		-7.1	0.306	0.5813	0.4681	0.3972	1.8978
	-7.2	0.5697	0.6229	0.5279	0.4428	0.638		-7.2	0.0553	3.8873	8.3388	17.6884	4.0539		-7.2	0.3132	0.5815	0.4672	0.3961	1.8948
	-7.3	0.5799	0.6197	0.5241	0.4388	0.6351		-7.3	0.057	3.9644	8.4718	17.9213	4.1372		-7.3	0.3203	0.5815	0.4663	0.395	1.8918
	-7.4	0.5896	0.6165	0.5203	0.4347	0.6322		-7.4	0.0588	4.0419	8.6054	18.154	4.2213		-7.4	0.3275	0.5816	0.4654	0.3939	1.8887
	-7.5	0.5988	0.6132	0.5164	0.4307	0.6293		-7.5	0.0608	4.12	8.7395	18.3868	4.3063		-7.5	0.3346	0.5816	0.4646	0.3929	1.8857
	-7.6	0.6076	0.61	0.5126	0.4267	0.6264		-7.6	0.063	4.1985	8.8741	18.6199	4.3921		-7.6	0.3417	0.5816	0.4637	0.3918	1.8826
	-7.7	0.6159	0.6068	0.5088	0.4226	0.6235		-7.7	0.0653	4.2775	9.0091	18.8535	4.4786		-7.7	0.3487	0.5816	0.4629	0.3908	1.8795
	-7.8	0.6237	0.6035	0.5049	0.4186	0.6205		-7.8	0.0678	4.357	9.1446	19.0878	4.5659		-7.8	0.3557	0.5816	0.462	0.3898	1.8765
	-7.9	0.6312	0.6003	0.5011	0.4147	0.6176		-7.9	0.0705	4.4369	9.2804	19.3229	4.654		-7.9	0.3627	0.5815	0.4611	0.3888	1.8734
	-8	0.6383	0.597	0.4973	0.4107	0.6146		-8	0.0734	4.5172	9.4166	19.5592	4.7428		-8	0.3696	0.5814	0.4603	0.3878	1.8703
	-8.1	0.645	0.5937	0.4935	0.4067	0.6116		-8.1	0.0764	4.598	9.5531	19.7967	4.8323		-8.1	0.3765	0.5813	0.4595	0.3868	1.8672
	-8.2	0.6513	0.5905	0.4897	0.4028	0.6087		-8.2	0.0796	4.6791	9.69	20.0358	4.9225		-8.2	0.3833	0.5812	0.4586	0.3859	1.8642
	-8.3	0.6574	0.5872	0.4859	0.3989	0.6057		-8.3	0.0829	4.7607	9.8271	20.2765	5.0133		-8.3	0.3902	0.581	0.4578	0.3849	1.8611
	-8.4	0.6631	0.5839	0.4822	0.395	0.6027		-8.4	0.0864	4.8427	9.9645	20.5191	5.1047		-8.4	0.397	0.5809	0.457	0.384	1.858
	-8.5	0.6685	0.5807	0.4784	0.3911	0.5997		-8.5	0.09	4.925	10.1021	20.7638	5.1968		-8.5	0.4037	0.5807	0.4561	0.3831	1.855
	-8.6	0.6737	0.5774	0.4747	0.3873	0.5967		-8.6	0.0938	5.0078	10.2399	21.0108	5.2895		-8.6	0.4105	0.5806	0.4553	0.3821	1.852
	-8.7	0.6786	0.5742	0.471	0.3834	0.5937		-8.7	0.0977	5.0909	10.3779	21.2603	5.3827		-8.7	0.4172	0.5804	0.4545	0.3812	1.8489
	-8.8	0.6833	0.5709	0.4674	0.3796	0.5907		-8.8	0.1018	5.1743	10.516	21.5124	5.4765		-8.8	0.4238	0.5802	0.4536	0.3804	1.8459
	-8.9	0.6878	0.5676	0.4637	0.3758	0.5877		-8.9	0.1059	5.2581	10.6542	21.7675	5.5709		-8.9	0.4305	0.58	0.4528	0.3795	1.843
	-9	0.6921	0.5644	0.4601	0.372	0.5847		-9	0.1102	5.3423	10.7925	22.0256	5.6657		-9	0.4371	0.5798	0.452	0.3786	1.84

## Sheet: Figure 3
	Figure 3B																		Figure 3C						Figure 3D
		Data, 30mK	Data, 30mK	Edge state, 30 mK	Edge state, 30 mK	Data, 1.4K	Data, 1.4K	Edge state, 1.4K	Edge state, 1.4K	Data, 4.2K	Data, 4.2K	Edge state, 4.2K	Edge state, 4.2K	Data, 10.8K	Data, 10.8K	Edge state, 10.8K	Edge state, 10.8K			Data, 1.4K	Data, 1.4K	Edge state, 1.4K	Edge state, 1.4K			Data, 4.2K	Data, 4.2K	Edge state, 4.2K	Edge state, 4.2K
	V_G [V]	V_B/V_0 [-]	V_D/V_0 [-]	(V_B+I_0 R_S)/V_0 [-]	(V_D-I_0 R_S)/V_0 [-]	V_B/V_0 [-]	V_D/V_0 [-]	(V_B+I_0 R_S)/V_0 [-]	(V_D-I_0 R_S)/V_0 [-]	V_B/V_0 [-]	V_D/V_0 [-]	(V_B+I_0 R_S)/V_0 [-]	(V_D-I_0 R_S)/V_0 [-]	V_B/V_0 [-]	V_D/V_0 [-]	(V_B+I_0 R_S)/V_0 [-]	(V_D-I_0 R_S)/V_0 [-]		V_G [V]	V_B/V_0 [-]	V_D/V_0 [-]	(V_B+I_0 R_S)/V_0 [-]	(V_D-I_0 R_S)/V_0 [-]		I_0 [A]	V_D/V_0 [-]	V_B/V_0 [-]	(V_D+I_0 R_S)/V_0 [-]	(V_B-I_0 R_S)/V_0 [-]
	9	0.97205	0.00774	0.98756	-0.00777	0.79474	0.18207	0.98012	-0.00332	0.68176	0.28849	0.97791	-0.00766	0.59428	0.37239	0.97572	-0.00905		9	0.63153	0.37427	1.01177	-0.00597		1.37732e-07	0.71738	0.25121	0.97046	-0.00187
	8.9	0.97209	0.00815	0.98769	-0.00746	0.79683	0.18008	0.98046	-0.00354	0.68293	0.28699	0.97785	-0.00792	0.59487	0.37153	0.97554	-0.00913		8.9	0.6322	0.37368	1.01182	-0.00594		2.22191e-07	0.71864	0.25133	0.97201	-0.00203
	8.8	0.97238	0.00858	0.988	-0.00703	0.79864	0.17833	0.98043	-0.00347	0.68417	0.28572	0.97786	-0.00798	0.59568	0.3708	0.97556	-0.00908		8.8	0.63275	0.37326	1.01191	-0.0059		3.10582e-07	0.71917	0.25099	0.97265	-0.00249
	8.7	0.97211	0.00809	0.98781	-0.00761	0.80047	0.1765	0.98049	-0.00353	0.68568	0.28434	0.97813	-0.0081	0.59655	0.37005	0.97574	-0.00913		8.7	0.63321	0.37256	1.0117	-0.00593		4.00253e-07	0.71995	0.25056	0.97363	-0.00312
	8.6	0.97179	0.00838	0.98747	-0.0073	0.80231	0.17478	0.98054	-0.00345	0.6872	0.28331	0.97833	-0.00783	0.59707	0.36922	0.97553	-0.00924		8.6	0.63385	0.37222	1.01185	-0.00578		4.88554e-07	0.72	0.25065	0.97367	-0.00303
	8.5	0.97184	0.00822	0.98754	-0.00748	0.80397	0.17301	0.9804	-0.00342	0.68811	0.28191	0.97798	-0.00797	0.5977	0.36846	0.97542	-0.00925		8.5	0.63437	0.3717	1.0119	-0.00584		5.73136e-07	0.72028	0.25039	0.97401	-0.00334
	8.4	0.9719	0.00856	0.98761	-0.00715	0.8058	0.17134	0.98049	-0.00335	0.6895	0.28066	0.9781	-0.00794	0.59844	0.36776	0.97537	-0.00917		8.4	0.63487	0.3712	1.01185	-0.00578		6.6145e-07	0.72044	0.25037	0.97417	-0.00337
	8.3	0.9729	0.00864	0.98861	-0.00707	0.80756	0.16977	0.98048	-0.00315	0.69098	0.27942	0.97826	-0.00787	0.59937	0.36704	0.9756	-0.00918		8.3	0.6352	0.37064	1.0117	-0.00587		7.51065e-07	0.72047	0.25045	0.97423	-0.0033
	8.2	0.972	0.0086	0.9877	-0.00709	0.80927	0.16805	0.98051	-0.00319	0.69159	0.278	0.9777	-0.00811	0.59997	0.36622	0.97546	-0.00927		8.2	0.63555	0.3703	1.01156	-0.00571		8.39467e-07	0.7206	0.25033	0.97436	-0.00342
	8.1	0.97298	0.00853	0.98868	-0.00717	0.81099	0.16649	0.98049	-0.00301	0.69331	0.27696	0.97811	-0.00783	0.60064	0.36541	0.97537	-0.00932		8.1	0.6361	0.36971	1.0117	-0.00589		9.24037e-07	0.72073	0.25028	0.97454	-0.00353
	8	0.97242	0.00903	0.98813	-0.00667	0.81276	0.16493	0.98062	-0.00294	0.69446	0.27556	0.97801	-0.00799	0.60131	0.36461	0.97528	-0.00935		8	0.63651	0.36946	1.01163	-0.00566		1.01234e-06	0.72073	0.2503	0.97452	-0.00349
	7.9	0.97234	0.00854	0.98804	-0.00716	0.81439	0.16333	0.98058	-0.00287	0.69566	0.27425	0.97798	-0.00806	0.60203	0.36387	0.97525	-0.00935		7.9	0.63698	0.36906	1.01161	-0.00557		1.10202e-06	0.72087	0.25023	0.9747	-0.0036
	7.8	0.97259	0.00854	0.9882	-0.00707	0.81602	0.16178	0.98058	-0.00278	0.69667	0.27306	0.97775	-0.00802	0.60281	0.3631	0.97529	-0.00939		7.8	0.63736	0.3688	1.01151	-0.00534		1.19029e-06	0.72082	0.25028	0.97463	-0.00353
	7.7	0.9721	0.00855	0.98771	-0.00706	0.81763	0.16023	0.98062	-0.00276	0.69835	0.27206	0.97816	-0.00775	0.60353	0.36237	0.97529	-0.00939		7.7	0.63767	0.36836	1.01147	-0.00544		1.27881e-06	0.72084	0.25028	0.97468	-0.00356
	7.6	0.97273	0.00888	0.98834	-0.00674	0.81907	0.15874	0.98049	-0.00267	0.69904	0.27075	0.97767	-0.00788	0.60428	0.36164	0.97533	-0.00941		7.6	0.6378	0.36808	1.01104	-0.00516		1.36331e-06	0.72093	0.25017	0.97478	-0.00369
	7.5	0.97177	0.00825	0.98738	-0.00736	0.82055	0.15736	0.98045	-0.00254	0.70047	0.26978	0.97788	-0.00764	0.60475	0.36095	0.97505	-0.00935		7.5	0.63819	0.36776	1.01121	-0.00526		1.45184e-06	0.72096	0.25025	0.97483	-0.00362
	7.4	0.97299	0.00809	0.9886	-0.00752	0.82217	0.15591	0.98053	-0.00245	0.7012	0.26826	0.97748	-0.00802	0.60562	0.36027	0.97522	-0.00932		7.4	0.63859	0.36748	1.01129	-0.00522		1.5414e-06	0.72093	0.25022	0.97478	-0.00363
	7.3	0.97292	0.00859	0.98853	-0.00702	0.82373	0.1545	0.98068	-0.00246	0.70267	0.26744	0.97777	-0.00767	0.60627	0.35953	0.97515	-0.00936		7.3	0.63888	0.36733	1.0112	-0.005		1.6299e-06	0.72098	0.25021	0.97485	-0.00365
	7.2	0.97317	0.00852	0.98879	-0.0071	0.825	0.15314	0.98053	-0.00238	0.70386	0.26614	0.97782	-0.00782	0.6068	0.35878	0.97505	-0.00947		7.2	0.63921	0.36711	1.0111	-0.00479		1.7144e-06	0.72094	0.25025	0.97482	-0.00363
	7.1	0.97244	0.00851	0.98805	-0.00711	0.82644	0.15187	0.98055	-0.00223	0.70471	0.26482	0.97759	-0.00805	0.60763	0.3582	0.97521	-0.00938		7.1	0.63955	0.36693	1.01129	-0.00482		1.80254e-06	0.721	0.25019	0.97486	-0.00367
	7	0.9729	0.00857	0.98862	-0.00715	0.82782	0.15069	0.98062	-0.00211	0.70588	0.26406	0.97769	-0.00775	0.60816	0.35755	0.97507	-0.00936		7	0.63983	0.36664	1.01124	-0.00477		1.89223e-06	0.72103	0.25018	0.97492	-0.00371
	6.9	0.97247	0.0087	0.98818	-0.007	0.82918	0.14951	0.98064	-0.00195	0.70697	0.26292	0.97774	-0.00784	0.60874	0.35681	0.97497	-0.00942		6.9	0.64004	0.36651	1.01111	-0.00456		1.98063e-06	0.72101	0.25023	0.97489	-0.00365
	6.8	0.97192	0.00878	0.98771	-0.00701	0.8304	0.14825	0.98068	-0.00204	0.70789	0.26186	0.97764	-0.00788	0.6094	0.35621	0.97505	-0.00944		6.8	0.64032	0.36637	1.01126	-0.00457		2.06528e-06	0.72104	0.25018	0.97495	-0.00373
	6.7	0.97186	0.00829	0.98766	-0.00751	0.83164	0.14709	0.98074	-0.00201	0.7093	0.26102	0.97796	-0.00764	0.60997	0.35546	0.97498	-0.00955		6.7	0.64056	0.36616	1.01117	-0.00445		2.15357e-06	0.72104	0.25019	0.97492	-0.0037
	6.6	0.97164	0.00829	0.98752	-0.0076	0.83275	0.14602	0.98062	-0.00185	0.70982	0.2599	0.97757	-0.00785	0.61059	0.35491	0.97505	-0.00955		6.6	0.64077	0.36606	1.01116	-0.00433		2.24334e-06	0.72106	0.25018	0.97497	-0.00373
	6.5	0.97192	0.00834	0.98791	-0.00765	0.83391	0.14501	0.98068	-0.00176	0.71085	0.25906	0.97763	-0.00772	0.61119	0.35437	0.97512	-0.00955		6.5	0.64106	0.366	1.01123	-0.00418		2.33164e-06	0.7211	0.25017	0.97501	-0.00374
	6.4	0.97149	0.0084	0.98747	-0.00758	0.83504	0.14393	0.98073	-0.00177	0.71202	0.25852	0.97789	-0.00734	0.61169	0.35374	0.97502	-0.00959		6.4	0.64114	0.36598	1.0111	-0.00398		2.4162e-06	0.72109	0.25022	0.97501	-0.0037
	6.3	0.97255	0.00825	0.98864	-0.00785	0.83603	0.14302	0.98068	-0.00163	0.71249	0.25725	0.97755	-0.00781	0.61222	0.35306	0.97503	-0.00976		6.3	0.64124	0.36583	1.01114	-0.00407		2.50453e-06	0.72109	0.25019	0.97501	-0.00373
	6.2	0.97267	0.00862	0.98877	-0.00747	0.83689	0.14205	0.98056	-0.00163	0.7132	0.25643	0.97741	-0.00778	0.61287	0.35265	0.97511	-0.00959		6.2	0.64134	0.3658	1.01106	-0.00392		2.59287e-06	0.72113	0.25015	0.97505	-0.00377
	6.1	0.97225	0.00866	0.98843	-0.00752	0.83797	0.1412	0.98066	-0.0015	0.71443	0.25569	0.97777	-0.00765	0.61319	0.35197	0.97498	-0.00981		6.1	0.64137	0.36559	1.01087	-0.00391		2.68246e-06	0.7211	0.2502	0.97502	-0.00372
	6	0.9723	0.00855	0.98848	-0.00763	0.83894	0.1404	0.98072	-0.00138	0.7153	0.2549	0.97788	-0.00767	0.61373	0.35147	0.97503	-0.00983		6	0.64153	0.36553	1.01099	-0.00393		2.77068e-06	0.72114	0.25016	0.97505	-0.00375
	5.9	0.97124	0.00894	0.98742	-0.00723	0.83981	0.13956	0.98072	-0.00135	0.71613	0.25441	0.97798	-0.00744	0.61416	0.35099	0.97504	-0.0099		5.9	0.64175	0.36545	1.01116	-0.00396		2.85533e-06	0.72115	0.25019	0.97507	-0.00373
	5.8	0.97153	0.00883	0.9877	-0.00734	0.84058	0.13882	0.98061	-0.00122	0.71685	0.25373	0.978	-0.00742	0.61478	0.35056	0.97522	-0.00988		5.8	0.64175	0.36546	1.01103	-0.00382		2.94379e-06	0.72111	0.25021	0.97503	-0.00372
	5.7	0.971	0.00886	0.98717	-0.00731	0.84128	0.13813	0.9805	-0.00109	0.71701	0.2528	0.97747	-0.00767	0.615	0.34999	0.97504	-0.01005		5.7	0.6419	0.36574	1.01109	-0.00345		3.0335e-06	0.72115	0.25018	0.97507	-0.00375
	5.6	0.97208	0.00896	0.98816	-0.00713	0.84207	0.13748	0.98055	-0.001	0.71801	0.25249	0.9778	-0.0073	0.61551	0.34961	0.97515	-0.01003		5.6	0.64195	0.36548	1.01113	-0.0037		3.1218e-06	0.72117	0.25018	0.97509	-0.00375
	5.5	0.97132	0.00868	0.98739	-0.00739	0.84284	0.13685	0.98057	-0.000879352	0.7186	0.25167	0.97779	-0.00752	0.61598	0.34922	0.97525	-0.01005		5.5	0.64197	0.36555	1.01112	-0.0036		3.20626e-06	0.72115	0.2502	0.97508	-0.00373
	5.4	0.97209	0.00814	0.98817	-0.00794	0.84337	0.1362	0.98039	-0.000819045	0.71927	0.25114	0.97788	-0.00747	0.61617	0.34876	0.97516	-0.01024		5.4	0.64182	0.36556	1.01083	-0.00345		3.29474e-06	0.72117	0.25017	0.97511	-0.00377
	5.3	0.97409	0.00899	0.99012	-0.00704	0.84393	0.1356	0.98034	-0.000806322	0.7195	0.25064	0.97758	-0.00744	0.61847	0.34941	0.97845	-0.01058		5.3	0.6419	0.36578	1.01093	-0.00324		3.38431e-06	0.72115	0.25022	0.97509	-0.00372
	5.2	0.97363	0.00882	0.98964	-0.0072	0.84452	0.13521	0.98027	-0.000541217	0.71971	0.24993	0.97731	-0.00766	0.61849	0.34893	0.97822	-0.01079		5.2	0.64186	0.36573	1.01082	-0.00324		3.4728e-06	0.72117	0.25019	0.97512	-0.00376
	5.1	0.97151	0.00918	0.9874	-0.00671	0.84492	0.13471	0.98009	-0.000455355	0.72056	0.24948	0.9776	-0.00756	0.61885	0.34854	0.97823	-0.01084		5.1	0.64199	0.36595	1.01093	-0.00299		3.55726e-06	0.72118	0.25019	0.97512	-0.00375
	5	0.9715	0.00839	0.98738	-0.00749	0.84555	0.13432	0.98023	-0.000355612	0.72062	0.24897	0.97718	-0.00759	0.61895	0.34817	0.978	-0.01088		5	0.64191	0.36613	1.01087	-0.00283		3.64566e-06	0.72116	0.25022	0.97511	-0.00373
	4.9	0.9712	0.00853	0.98708	-0.00735	0.84589	0.13394	0.98005	-0.0002179	0.72104	0.24871	0.97716	-0.00741	0.61912	0.34782	0.97781	-0.01087		4.9	0.64191	0.3662	1.01092	-0.00281		3.73408e-06	0.72117	0.25021	0.97512	-0.00374
	4.8	0.97329	0.00884	0.9892	-0.00707	0.84613	0.13359	0.97989	-0.00017315	0.72145	0.24821	0.97713	-0.00748	0.61886	0.34724	0.97714	-0.01104		4.8	0.64195	0.36652	1.01095	-0.00248		3.82358e-06	0.72119	0.25019	0.97513	-0.00376
	4.7	0.97259	0.00863	0.9884	-0.00717	0.84638	0.13326	0.97967	-2.91305e-05	0.72211	0.248	0.97736	-0.00725	0.61903	0.34691	0.97711	-0.01116		4.7	0.64186	0.36678	1.01088	-0.00224		3.91211e-06	0.72117	0.25022	0.97513	-0.00374
	4.6	0.9717	0.00852	0.98749	-0.00726	0.84668	0.13315	0.97964	0.000188176	0.72213	0.24754	0.97705	-0.00738	0.61913	0.34674	0.97702	-0.01115		4.6	0.64192	0.36694	1.01101	-0.00214		3.99662e-06	0.72119	0.25019	0.97515	-0.00377
	4.5	0.97153	0.00838	0.98741	-0.0075	0.84695	0.13294	0.97957	0.0003199	0.72234	0.24741	0.97698	-0.00722	0.61926	0.34649	0.97709	-0.01133		4.5	0.64167	0.3671	1.01086	-0.00209		4.085e-06	0.72119	0.25022	0.97515	-0.00375
	4.4	0.97252	0.00838	0.98842	-0.00752	0.84706	0.13276	0.9794	0.000423396	0.72253	0.24759	0.97686	-0.00673	0.61928	0.34621	0.97697	-0.01148		4.4	0.64148	0.36725	1.01072	-0.002		4.17463e-06	0.72117	0.25022	0.97512	-0.00373
	4.3	0.97267	0.00821	0.98858	-0.0077	0.84712	0.13276	0.97925	0.00062561	0.72266	0.24705	0.9767	-0.00698	0.61946	0.34611	0.97711	-0.01154		4.3	0.64122	0.36753	1.01072	-0.00197		4.26316e-06	0.72118	0.2502	0.97514	-0.00376
	4.2	0.97236	0.00853	0.98835	-0.00747	0.8471	0.13267	0.979	0.000762778	0.72262	0.2473	0.97648	-0.00657	0.61934	0.34591	0.97704	-0.01179		4.2	0.64127	0.36788	1.01081	-0.00166		4.34769e-06	0.72119	0.25021	0.97516	-0.00375
	4.1	0.97291	0.00817	0.98891	-0.00783	0.84718	0.13269	0.97893	0.000951996	0.72302	0.24688	0.97667	-0.00678	0.61931	0.34586	0.97711	-0.01194		4.1	0.64081	0.36807	1.01058	-0.0017		4.43613e-06	0.72118	0.25022	0.97515	-0.00375
	4	0.97278	0.00838	0.98887	-0.00772	0.84705	0.13279	0.97871	0.00113	0.72313	0.24721	0.9767	-0.00636	0.61931	0.34579	0.9772	-0.01211		4	0.64078	0.36848	1.01074	-0.00148		4.52568e-06	0.7212	0.25022	0.97517	-0.00375
	3.9	0.97221	0.00824	0.9884	-0.00794	0.84694	0.13302	0.97857	0.00139	0.72263	0.24694	0.97618	-0.0066	0.61927	0.34577	0.97736	-0.01231		3.9	0.64052	0.36875	1.01069	-0.00142		4.6141e-06	0.72118	0.25025	0.97515	-0.00373
	3.8	0.97223	0.00811	0.98842	-0.00808	0.84675	0.13313	0.97834	0.00154	0.72276	0.24706	0.97629	-0.00647	0.61909	0.34577	0.97743	-0.01257		3.8	0.64025	0.36916	1.01059	-0.00118		4.69876e-06	0.72117	0.25024	0.97515	-0.00374
	3.7	0.97204	0.00838	0.98833	-0.0079	0.84647	0.13344	0.97808	0.00182	0.72262	0.24735	0.97616	-0.0062	0.61914	0.34602	0.97775	-0.0126		3.7	0.63986	0.36962	1.01047	-0.000988399		4.78707e-06	0.7212	0.25023	0.97518	-0.00375
	3.6	0.97113	0.00819	0.98749	-0.00817	0.84599	0.13376	0.97775	0.002	0.72256	0.24756	0.97623	-0.00611	0.61892	0.34615	0.97789	-0.01282		3.6	0.6394	0.36988	1.01035	-0.00106		4.87667e-06	0.72119	0.25025	0.97517	-0.00373
	3.5	0.97219	0.00844	0.98867	-0.00803	0.8455	0.13409	0.97741	0.00218	0.72209	0.24778	0.97605	-0.00619	0.61872	0.34616	0.97814	-0.01326		3.5	0.63916	0.37039	1.01048	-0.000936035		4.96512e-06	0.72119	0.25024	0.97517	-0.00373
	3.4	0.97193	0.00818	0.9884	-0.00829	0.84494	0.13465	0.97705	0.00255	0.72153	0.24794	0.97576	-0.0063	0.61848	0.34653	0.97837	-0.01336		3.4	0.63858	0.37088	1.01037	-0.000916711		5.05348e-06	0.72119	0.25025	0.97517	-0.00373
	3.3	0.97263	0.00833	0.9892	-0.00825	0.84437	0.13511	0.97679	0.00268	0.72114	0.24844	0.97583	-0.00626	0.6181	0.34689	0.9786	-0.01361		3.3	0.63804	0.37156	1.01023	-0.000635715		5.13813e-06	0.72117	0.25027	0.97515	-0.00372
	3.2	0.97245	0.00873	0.98902	-0.00784	0.84352	0.13583	0.97634	0.00302	0.72038	0.24889	0.97562	-0.00634	0.61762	0.34722	0.97879	-0.01395		3.2	0.63765	0.37213	1.01043	-0.000639997		5.22645e-06	0.72119	0.25025	0.97517	-0.00374
	3.1	0.97257	0.0084	0.98915	-0.00817	0.84277	0.13653	0.97603	0.00327	0.72004	0.24987	0.97585	-0.00594	0.61706	0.34771	0.97908	-0.0143		3.1	0.63696	0.3727	1.0103	-0.000650249		5.31587e-06	0.72118	0.25026	0.97516	-0.00372
	3	0.97276	0.00855	0.98933	-0.00802	0.84177	0.13736	0.9756	0.00353	0.71864	0.25034	0.97527	-0.0063	0.61657	0.34832	0.97943	-0.01453		3	0.63624	0.37361	1.01015	-0.000311416		5.40434e-06	0.72118	0.25029	0.97516	-0.0037
	2.9	0.97367	0.0088	0.99016	-0.0077	0.84066	0.13839	0.97511	0.00394	0.71805	0.25138	0.97558	-0.00614	0.6158	0.34892	0.97961	-0.01489		2.9	0.63559	0.37441	1.01031	-0.000313313		5.48885e-06	0.72118	0.25026	0.97517	-0.00373
	2.8	0.97277	0.00857	0.98916	-0.00782	0.83941	0.13948	0.97468	0.00421	0.71647	0.25218	0.97497	-0.00632	0.61518	0.34969	0.98014	-0.01528		2.8	0.6346	0.37541	1.01	1.59899e-06		5.57681e-06	0.72118	0.25029	0.97516	-0.00369
	2.7	0.9733	0.00859	0.9896	-0.00771	0.83793	0.14067	0.97406	0.00454	0.71577	0.25358	0.97549	-0.00614	0.61435	0.35067	0.98049	-0.01547		2.7	0.63359	0.37644	1.0098	0.000231979		5.66661e-06	0.72117	0.25028	0.97515	-0.0037
	2.6	0.9736	0.00845	0.98981	-0.00776	0.8364	0.14211	0.97366	0.00485	0.71411	0.25483	0.97527	-0.00632	0.61325	0.35166	0.98073	-0.01582		2.6	0.63284	0.37753	1.01003	0.000346312		5.75505e-06	0.72118	0.25027	0.97517	-0.00372
	2.5	0.97361	0.00855	0.98972	-0.00757	0.83476	0.14363	0.97335	0.00504	0.7128	0.25631	0.97546	-0.00635	0.61229	0.3527	0.9812	-0.01621		2.5	0.63147	0.37867	1.0096	0.000541557		5.83967e-06	0.72117	0.2503	0.97516	-0.0037
	2.4	0.97238	0.00876	0.98847	-0.00733	0.83278	0.14537	0.97296	0.00519	0.71109	0.25813	0.97548	-0.00627	0.61089	0.35386	0.98126	-0.01651		2.4	0.63035	0.37992	1.00963	0.000641172		5.92793e-06	0.72116	0.2503	0.97515	-0.00369
	2.3	0.97427	0.00841	0.99031	-0.00762	0.8305	0.14731	0.97243	0.00538	0.70869	0.25993	0.97498	-0.00636	0.60976	0.35535	0.98175	-0.01663		2.3	0.62916	0.38128	1.00965	0.000785644		6.01753e-06	0.72117	0.25029	0.97516	-0.0037
	2.2	0.97462	0.00861	0.99065	-0.00742	0.82787	0.14942	0.97193	0.00536	0.70694	0.2621	0.97536	-0.00632	0.60841	0.35682	0.98214	-0.01692		2.2	0.62774	0.38272	1.00946	0.000990753		6.1062e-06	0.72116	0.25032	0.97516	-0.00369
	2.1	0.97192	0.00848	0.98791	-0.00752	0.82516	0.15183	0.97167	0.00531	0.70412	0.26444	0.97493	-0.00637	0.60684	0.35833	0.98241	-0.01724		2.1	0.62623	0.38443	1.00934	0.00132		6.19445e-06	0.72116	0.2503	0.97516	-0.00371
	2	0.97388	0.00869	0.99	-0.00743	0.82225	0.15448	0.97154	0.00519	0.70169	0.26697	0.97505	-0.0064	0.60532	0.36017	0.98274	-0.01725		2	0.62459	0.38613	1.00916	0.00156		6.27904e-06	0.72116	0.25032	0.97516	-0.00369
	1.9	0.97247	0.00808	0.98866	-0.0081	0.81888	0.15733	0.97132	0.00489	0.69899	0.26944	0.97514	-0.00671	0.60358	0.36189	0.98293	-0.01746		1.9	0.62299	0.38789	1.00918	0.0017		6.36743e-06	0.72114	0.25032	0.97515	-0.00368
	1.8	0.97361	0.00854	0.99002	-0.00787	0.81536	0.16055	0.9713	0.00461	0.69587	0.2722	0.97508	-0.00701	0.60173	0.36371	0.98309	-0.01764		1.8	0.62125	0.38958	1.00921	0.00163		6.45717e-06	0.72115	0.25032	0.97515	-0.00369
	1.7	0.97365	0.00813	0.99024	-0.00847	0.81158	0.16401	0.97134	0.00425	0.6929	0.27553	0.97539	-0.00696	0.59981	0.3657	0.98325	-0.01774		1.7	0.61931	0.39133	1.00909	0.00155		6.54556e-06	0.72115	0.25033	0.97516	-0.00368
	1.6	0.97359	0.00841	0.99038	-0.00838	0.80737	0.1676	0.97121	0.00376	0.68905	0.27847	0.97502	-0.00751	0.59796	0.36786	0.98346	-0.01763		1.6	0.61726	0.39329	1.00884	0.00171		6.63008e-06	0.72114	0.25035	0.97515	-0.00366
	1.5	0.97278	0.00827	0.98966	-0.0086	0.80298	0.17155	0.97114	0.0034	0.68567	0.28177	0.97524	-0.00781	0.59606	0.36999	0.98372	-0.01767		1.5	0.61556	0.39525	1.00915	0.00167		6.71841e-06	0.72115	0.25033	0.97516	-0.00368
	1.4	0.97385	0.00869	0.99084	-0.0083	0.79847	0.17574	0.9712	0.00301	0.68204	0.28564	0.97531	-0.00763	0.59416	0.37206	0.98401	-0.01778		1.4	0.61365	0.39741	1.00921	0.00184		6.80802e-06	0.72112	0.25036	0.97513	-0.00365
	1.3	0.97423	0.00844	0.99113	-0.00846	0.79355	0.18015	0.97108	0.00263	0.67885	0.28902	0.97592	-0.00805	0.59206	0.37416	0.98407	-0.01786		1.3	0.61143	0.3994	1.00907	0.00176		6.89637e-06	0.72113	0.25035	0.97515	-0.00366
	1.2	0.97307	0.00863	0.98985	-0.00815	0.7886	0.18466	0.971	0.00227	0.67467	0.29235	0.97565	-0.00863	0.58998	0.37636	0.98412	-0.01777		1.2	0.60947	0.40138	1.00922	0.00164		6.98115e-06	0.72114	0.25035	0.97516	-0.00367
	1.1	0.97398	0.00844	0.99049	-0.00806	0.78353	0.18933	0.97104	0.00182	0.67116	0.29616	0.97603	-0.00871	0.58808	0.37843	0.98444	-0.01793		1.1	0.60754	0.40358	1.00932	0.0018		7.06949e-06	0.72113	0.25038	0.97514	-0.00364
	1	0.9735	0.00818	0.98952	-0.00784	0.7782	0.19419	0.97099	0.0014	0.66762	0.29992	0.97643	-0.00889	0.58608	0.38059	0.98455	-0.01789		1	0.60534	0.40562	1.00924	0.00172		7.15911e-06	0.72112	0.25037	0.97513	-0.00364
	0.9	0.9737	0.00829	0.98904	-0.00705	0.77289	0.19919	0.97102	0.00106	0.66357	0.3033	0.97628	-0.00941	0.58412	0.38275	0.98472	-0.01785		0.9	0.60351	0.40775	1.00942	0.00185		7.24762e-06	0.72112	0.25037	0.97514	-0.00365
	0.8	0.97295	0.00852	0.98742	-0.00595	0.76761	0.20422	0.97119	0.000637215	0.66044	0.30705	0.97703	-0.00954	0.58213	0.38478	0.98471	-0.0178		0.8	0.60161	0.40988	1.00965	0.00183		7.33195e-06	0.7211	0.25039	0.97512	-0.00363
	0.7	0.97349	0.00824	0.9869	-0.00517	0.76217	0.20915	0.97127	4.82553e-05	0.65629	0.31062	0.97672	-0.00982	0.58006	0.38672	0.98435	-0.01757		0.7	0.59963	0.4118	1.00969	0.00174		7.42036e-06	0.7211	0.25038	0.97512	-0.00364
	0.6	0.97344	0.00844	0.98569	-0.00381	0.75666	0.21424	0.97121	-0.000312423	0.6532	0.31442	0.97742	-0.00979	0.57808	0.38869	0.98436	-0.01758		0.6	0.59773	0.41389	1.00991	0.00171		7.50879e-06	0.7211	0.2504	0.97512	-0.00363
	0.5	0.9738	0.00853	0.9848	-0.00248	0.75161	0.21927	0.97174	-0.000857186	0.64978	0.318	0.97768	-0.00991	0.57623	0.39052	0.98432	-0.01757		0.5	0.59565	0.4159	1.00972	0.00183		7.59846e-06	0.72108	0.25042	0.9751	-0.00361
	0.4	0.97286	0.00796	0.9825	-0.00168	0.74615	0.22411	0.97179	-0.00154	0.64603	0.32096	0.97757	-0.01058	0.57454	0.39259	0.98447	-0.01734		0.4	0.59389	0.41785	1.00999	0.00176		7.68698e-06	0.72108	0.25041	0.97511	-0.00362
	0.3	0.97208	0.00821	0.98027	2.09201e-05	0.74107	0.22899	0.97226	-0.0022	0.64243	0.32428	0.97762	-0.01091	0.57283	0.39429	0.98441	-0.0173		0.3	0.59219	0.41968	1.01026	0.00161		7.7715e-06	0.72108	0.25042	0.97511	-0.00361
	0.2	0.97312	0.00777	0.97978	0.00111	0.73588	0.23374	0.97239	-0.00276	0.63982	0.32766	0.97849	-0.01101	0.57113	0.39616	0.98436	-0.01707		0.2	0.59059	0.42161	1.01056	0.00163		7.85989e-06	0.72107	0.25043	0.9751	-0.0036
	0.1	0.97219	0.0079	0.9774	0.00269	0.73096	0.23854	0.97277	-0.00326	0.6367	0.33083	0.97866	-0.01113	0.56962	0.39796	0.98444	-0.01686		0.1	0.58888	0.42341	1.01063	0.00166		7.94946e-06	0.72108	0.25043	0.9751	-0.00359
	0	0.97271	0.00803	0.97637	0.00437	0.72609	0.24292	0.97311	-0.00409	0.63322	0.3339	0.97852	-0.0114	0.56796	0.39957	0.98434	-0.01682		0	0.5873	0.42512	1.01083	0.0016		8.03795e-06	0.72106	0.25046	0.9751	-0.00358
	-0.1	0.9726	0.00788	0.97472	0.00576	0.72144	0.24751	0.9734	-0.00444	0.63043	0.33689	0.97884	-0.01152	0.56662	0.40125	0.98452	-0.01664		-0.1	0.58583	0.42671	1.01107	0.00147		8.12231e-06	0.72105	0.25045	0.97508	-0.00358
	-0.2	0.97224	0.00828	0.97282	0.00771	0.71696	0.25184	0.97381	-0.00501	0.62753	0.33972	0.979	-0.01175	0.56515	0.40285	0.98453	-0.01653		-0.2	0.58435	0.42841	1.01124	0.00153		8.21066e-06	0.72105	0.25046	0.97508	-0.00357
	-0.3	0.97153	0.00803	0.97067	0.00889	0.71224	0.25603	0.97369	-0.00541	0.62485	0.34227	0.97925	-0.01213	0.56382	0.40447	0.98454	-0.01626		-0.3	0.58298	0.43013	1.01148	0.00164		8.30029e-06	0.72104	0.25048	0.97507	-0.00355
	-0.4	0.97127	0.00812	0.96887	0.01053	0.70802	0.26025	0.97414	-0.00587	0.622	0.34504	0.97925	-0.01221	0.56233	0.40583	0.98444	-0.01628		-0.4	0.58156	0.43152	1.01164	0.00144		8.38889e-06	0.72103	0.25048	0.97506	-0.00355
	-0.5	0.97119	0.00791	0.96725	0.01186	0.70392	0.2644	0.97443	-0.00611	0.6195	0.34792	0.97948	-0.01206	0.56099	0.40732	0.9844	-0.01609		-0.5	0.58027	0.43305	1.01174	0.00158		8.47345e-06	0.72103	0.2505	0.97506	-0.00353
	-0.6	0.97191	0.00816	0.96651	0.01355	0.69979	0.26836	0.97465	-0.00651	0.61726	0.3507	0.97989	-0.01193	0.55985	0.40881	0.9846	-0.01594		-0.6	0.57894	0.43448	1.01193	0.0015		8.56193e-06	0.721	0.25051	0.97504	-0.00352
	-0.7	0.97217	0.00772	0.96513	0.01475	0.69561	0.27217	0.97466	-0.00689	0.61475	0.35282	0.97999	-0.01242	0.55847	0.41019	0.98445	-0.0158		-0.7	0.57771	0.43582	1.01207	0.00146		8.65014e-06	0.72098	0.25053	0.97501	-0.0035
	-0.8	0.97138	0.00792	0.96281	0.01649	0.69185	0.27608	0.97495	-0.00701	0.61216	0.3554	0.9799	-0.01235	0.5574	0.41146	0.98456	-0.01571		-0.8	0.57621	0.43723	1.01171	0.00174		8.73988e-06	0.72098	0.25054	0.97502	-0.0035
	-0.9	0.97257	0.00785	0.96235	0.01807	0.68802	0.27976	0.97516	-0.00738	0.61009	0.35761	0.98031	-0.01261	0.55623	0.41274	0.98466	-0.01568		-0.9	0.57508	0.4386	1.01195	0.00173		8.82829e-06	0.72096	0.25057	0.975	-0.00347
	-1	0.97136	0.00799	0.95952	0.01983	0.68431	0.2833	0.97542	-0.00781	0.6082	0.36031	0.98076	-0.01225	0.55505	0.4141	0.98467	-0.01552		-1	0.57403	0.43979	1.01219	0.00164		8.91289e-06	0.72096	0.25056	0.97499	-0.00348
	-1.1	0.97087	0.00789	0.9573	0.02146	0.68067	0.28706	0.97561	-0.00787	0.606	0.36251	0.98083	-0.01233	0.55407	0.41535	0.98479	-0.01537		-1.1	0.57284	0.44097	1.01235	0.00147		9.00127e-06	0.72094	0.25058	0.97498	-0.00346
	-1.2	0.97042	0.00788	0.95512	0.02318	0.67704	0.2904	0.97577	-0.00833	0.60339	0.36444	0.98052	-0.01269	0.55293	0.41652	0.98479	-0.01535		-1.2	0.5718	0.44226	1.01252	0.00153		9.09092e-06	0.72094	0.25058	0.97498	-0.00346
	-1.3	0.97113	0.00773	0.95409	0.02477	0.67345	0.29382	0.97586	-0.00859	0.60167	0.36682	0.981	-0.01251	0.5519	0.41772	0.98481	-0.01519		-1.3	0.57071	0.44332	1.01239	0.00164		9.1791e-06	0.72094	0.25059	0.97497	-0.00345
	-1.4	0.97169	0.00841	0.95281	0.02728	0.67012	0.29719	0.9762	-0.00889	0.59925	0.36864	0.98083	-0.01294	0.55099	0.41895	0.98493	-0.01499		-1.4	0.56974	0.44439	1.01258	0.00154		9.26367e-06	0.72093	0.25061	0.97497	-0.00343
	-1.5	0.97176	0.00762	0.95104	0.02834	0.66694	0.30048	0.97662	-0.0092	0.59768	0.37091	0.98132	-0.01272	0.54989	0.42006	0.98485	-0.0149		-1.5	0.56857	0.44559	1.01251	0.00166		9.35208e-06	0.72092	0.25061	0.97496	-0.00343
	-1.6	0.97254	0.00808	0.94989	0.03073	0.66359	0.30365	0.97674	-0.0095	0.59587	0.37311	0.98156	-0.01258	0.54907	0.42118	0.98506	-0.0148		-1.6	0.56744	0.44655	1.01243	0.00157		9.44157e-06	0.72092	0.25061	0.97495	-0.00343
	-1.7	0.9715	0.00796	0.94695	0.03251	0.66041	0.30672	0.97692	-0.00979	0.59383	0.3748	0.98149	-0.01287	0.54821	0.42221	0.98508	-0.01466		-1.7	0.56641	0.44752	1.0124	0.00153		9.5303e-06	0.7209	0.25063	0.97494	-0.00342
	-1.8	0.97176	0.00766	0.94536	0.03406	0.65727	0.3099	0.97704	-0.00987	0.59234	0.37683	0.98191	-0.01274	0.54734	0.42331	0.98513	-0.01447		-1.8	0.56557	0.44847	1.01244	0.0016		9.61459e-06	0.72091	0.25063	0.97495	-0.00341
	-1.9	0.97263	0.00846	0.94429	0.0368	0.65424	0.31296	0.97729	-0.01009	0.59049	0.37855	0.98189	-0.01285	0.54633	0.42424	0.98508	-0.01452		-1.9	0.56453	0.44937	1.01243	0.00147		9.70321e-06	0.72089	0.25065	0.97494	-0.00339
	-2	0.9725	0.00808	0.94214	0.03845	0.65121	0.31579	0.97748	-0.01048	0.58876	0.3805	0.98203	-0.01278	0.54562	0.42534	0.98521	-0.01425		-2	0.56363	0.45022	1.01245	0.0014		9.79282e-06	0.72087	0.25066	0.97492	-0.00339
	-2.1	0.97226	0.00784	0.93997	0.04013	0.64839	0.31874	0.9777	-0.01057	0.58732	0.38233	0.98237	-0.01271	0.54488	0.42628	0.98532	-0.01416		-2.1	0.56269	0.45126	1.01258	0.00137		9.88131e-06	0.72088	0.25066	0.97493	-0.00339
	-2.2	0.97277	0.00837	0.93864	0.0425	0.64562	0.32163	0.978	-0.01075	0.58555	0.38383	0.98233	-0.01295	0.54412	0.42712	0.98537	-0.01413		-2.2	0.5618	0.45204	1.01241	0.00142		9.96968e-06	0.72086	0.25067	0.97491	-0.00338
	-2.3	0.97333	0.00855	0.93748	0.0444	0.64293	0.32433	0.97826	-0.011	0.58377	0.38541	0.9822	-0.01301	0.54331	0.4281	0.98537	-0.01395		-2.3	0.56094	0.45296	1.01254	0.00136		1.00541e-05	0.72085	0.25068	0.9749	-0.00337
	-2.4	0.97247	0.00844	0.93509	0.04582	0.64011	0.32705	0.97829	-0.01113	0.58268	0.3871	0.98264	-0.01286	0.54245	0.42882	0.9853	-0.01402		-2.4	0.56008	0.45388	1.01253	0.00143		1.01426e-05	0.72085	0.25069	0.9749	-0.00337
	-2.5	0.97211	0.00882	0.93361	0.04732	0.63758	0.32979	0.97852	-0.01115	0.58112	0.38876	0.98266	-0.01278	0.54184	0.42983	0.98544	-0.01377		-2.5	0.55928	0.45462	1.01267	0.00123		1.02322e-05	0.72083	0.2507	0.97488	-0.00335
	-2.6	0.97213	0.00894	0.93275	0.04833	0.63506	0.33231	0.97876	-0.01139	0.57983	0.39005	0.98285	-0.01297	0.54118	0.43063	0.98549	-0.01369		-2.6	0.55853	0.45554	1.01258	0.00149		1.03206e-05	0.72083	0.2507	0.97488	-0.00335
	-2.7	0.96977	0.01	0.93002	0.04974	0.63239	0.33484	0.97879	-0.01155	0.57841	0.39186	0.98292	-0.01265	0.54055	0.43149	0.98555	-0.01351		-2.7	0.55747	0.45623	1.01237	0.00133		1.04053e-05	0.72082	0.25072	0.97488	-0.00334
	-2.8	0.96965	0.01016	0.93002	0.04978	0.63016	0.33739	0.97919	-0.01164	0.57666	0.39311	0.98263	-0.01286	0.53982	0.43229	0.98554	-0.01343		-2.8	0.55677	0.45695	1.01266	0.00106		1.04937e-05	0.7208	0.25073	0.97486	-0.00333
	-2.9	0.96721	0.01107	0.9284	0.04987	0.62772	0.33973	0.97935	-0.0119	0.57567	0.39468	0.98297	-0.01262	0.53932	0.43311	0.9858	-0.01337		-2.9	0.55607	0.45768	1.01265	0.0011		1.05832e-05	0.7208	0.25073	0.97485	-0.00332
	-3	0.96539	0.0117	0.92802	0.04907	0.62539	0.34223	0.97952	-0.0119	0.57469	0.39616	0.98343	-0.01258	0.53865	0.43385	0.98579	-0.01329		-3	0.5553	0.45851	1.01271	0.00111		1.06716e-05	0.72079	0.25075	0.97484	-0.00331
	-3.1	0.96188	0.01323	0.92671	0.0484	0.62325	0.3445	0.97984	-0.01209	0.57324	0.39761	0.98333	-0.01249	0.53815	0.43461	0.98597	-0.01322		-3.1	0.5545	0.45924	1.01273	0.00102		1.07561e-05	0.72077	0.25076	0.97483	-0.0033
	-3.2	0.95878	0.01534	0.9265	0.04762	0.62088	0.34678	0.97987	-0.01221	0.57203	0.39898	0.98348	-0.01246	0.53752	0.43538	0.98597	-0.01306		-3.2	0.55367	0.45994	1.01258	0.00103		1.08444e-05	0.72077	0.25076	0.97483	-0.0033
	-3.3	0.95749	0.01749	0.92873	0.04624	0.61852	0.34902	0.97982	-0.01229	0.57085	0.40027	0.98356	-0.01244	0.53693	0.43595	0.98595	-0.01306		-3.3	0.55283	0.46057	1.01244	0.000951537		1.09343e-05	0.72076	0.25078	0.97482	-0.00329
	-3.4	0.95324	0.02027	0.9286	0.04491	0.61656	0.35137	0.9802	-0.01227	0.56953	0.40146	0.98357	-0.01258	0.53644	0.4368	0.9861	-0.01287		-3.4	0.55208	0.46126	1.01249	0.000849651		1.10224e-05	0.72074	0.25078	0.97481	-0.00328
	-3.5	0.95048	0.02302	0.93065	0.04285	0.61432	0.35338	0.98029	-0.01258	0.56878	0.40238	0.98392	-0.01275	0.5359	0.43734	0.98616	-0.01292		-3.5	0.55148	0.4618	1.01253	0.000750921		1.11109e-05	0.72074	0.25079	0.9748	-0.00327
	-3.6	0.94633	0.02548	0.93178	0.04002	0.61236	0.35547	0.98055	-0.01272	0.56751	0.40397	0.98393	-0.01245	0.5354	0.43813	0.98622	-0.0127		-3.6	0.55089	0.46258	1.01267	0.000800369		1.11954e-05	0.72073	0.2508	0.97479	-0.00326
	-3.7	0.94226	0.02885	0.93349	0.03762	0.61028	0.3576	0.98061	-0.01274	0.56649	0.40514	0.98403	-0.01241	0.53485	0.4388	0.98632	-0.01267		-3.7	0.55015	0.46321	1.01269	0.00067738		1.1284e-05	0.72072	0.25081	0.97478	-0.00326
	-3.8	0.93935	0.03227	0.9369	0.03472	0.60838	0.3596	0.98087	-0.01288	0.56528	0.40601	0.98402	-0.01274	0.53441	0.43933	0.98648	-0.01275		-3.8	0.54923	0.46386	1.01235	0.000739528		1.13734e-05	0.72071	0.25082	0.97478	-0.00324
	-3.9	0.93531	0.03459	0.93963	0.03027	0.60636	0.36165	0.98088	-0.01286	0.56419	0.40731	0.9841	-0.0126	0.53397	0.44005	0.98662	-0.0126		-3.9	0.54856	0.46441	1.01229	0.000678405		1.14619e-05	0.72069	0.25084	0.97476	-0.00323
	-4	0.9305	0.03868	0.94193	0.02725	0.60453	0.36367	0.98109	-0.0129	0.56348	0.40864	0.98446	-0.01235	0.53337	0.44064	0.98652	-0.0125		-4	0.54782	0.46509	1.01229	0.000610233		1.15465e-05	0.72069	0.25085	0.97476	-0.00322
	-4.1	0.92673	0.04107	0.94569	0.02212	0.60284	0.3656	0.98149	-0.01306	0.56225	0.40954	0.98445	-0.01266	0.53285	0.44118	0.9865	-0.01247		-4.1	0.54731	0.46558	1.01229	0.000601963		1.16349e-05	0.72068	0.25085	0.97475	-0.00322
	-4.2	0.92255	0.04475	0.94925	0.01805	0.60091	0.36743	0.98155	-0.01321	0.56132	0.41068	0.98451	-0.01252	0.53244	0.44175	0.98664	-0.01245		-4.2	0.54653	0.46619	1.0122	0.000515783		1.17245e-05	0.72066	0.25087	0.97473	-0.00319
	-4.3	0.91873	0.04882	0.95353	0.01401	0.59929	0.36941	0.98178	-0.01308	0.56042	0.41164	0.9846	-0.01254	0.53201	0.44241	0.98677	-0.01235		-4.3	0.54579	0.46679	1.01207	0.000510881		1.1813e-05	0.72066	0.25087	0.97473	-0.0032
	-4.4	0.91248	0.05266	0.95544	0.0097	0.59745	0.37109	0.98192	-0.01338	0.55975	0.41302	0.98493	-0.01216	0.53165	0.44297	0.98689	-0.01226		-4.4	0.54517	0.46736	1.0121	0.000428281		1.18975e-05	0.72065	0.2509	0.97472	-0.00318
	-4.5	0.90799	0.0572	0.95923	0.00596	0.59592	0.37294	0.9822	-0.01334	0.55888	0.41399	0.985	-0.01213	0.53123	0.44358	0.98692	-0.01211		-4.5	0.54462	0.46784	1.0122	0.000253828		1.1986e-05	0.72063	0.25091	0.9747	-0.00317
	-4.6	0.90428	0.06156	0.9639	0.00194	0.59418	0.37464	0.98224	-0.01342	0.55779	0.4146	0.98492	-0.01254	0.53093	0.44411	0.98713	-0.0121		-4.6	0.54388	0.46854	1.01199	0.000432583		1.20756e-05	0.72062	0.2509	0.97469	-0.00317
	-4.7	0.89864	0.0651	0.9667	-0.00296	0.59264	0.37642	0.98254	-0.01348	0.55701	0.41591	0.98503	-0.0121	0.53045	0.44472	0.9871	-0.01193		-4.7	0.54344	0.46894	1.01216	0.000217312		1.2164e-05	0.72061	0.25093	0.97469	-0.00315
	-4.8	0.89289	0.06987	0.96915	-0.00639	0.59112	0.37822	0.9828	-0.01345	0.5562	0.41687	0.98516	-0.01209	0.53003	0.44511	0.98712	-0.01197		-4.8	0.54256	0.46944	1.01184	0.000156293		1.22524e-05	0.72059	0.25094	0.97467	-0.00313
	-4.9	0.88923	0.07432	0.97382	-0.01027	0.58965	0.3798	0.98297	-0.01353	0.5552	0.41761	0.98498	-0.01217	0.52973	0.44563	0.98724	-0.01188		-4.9	0.54206	0.46987	1.01191	2.2018e-05		1.23368e-05	0.72059	0.25094	0.97466	-0.00313
	-5	0.88422	0.07934	0.97674	-0.01318	0.58803	0.38141	0.98299	-0.01355	0.55474	0.41863	0.9854	-0.01203	0.52937	0.44614	0.9873	-0.0118		-5	0.54134	0.47047	1.01176	4.92125e-05		1.24254e-05	0.72057	0.25097	0.97465	-0.00311
	-5.1	0.87838	0.08363	0.97889	-0.01689	0.58661	0.38305	0.98322	-0.01356	0.55369	0.41959	0.98526	-0.01198	0.52895	0.44668	0.98731	-0.01168		-5.1	0.54082	0.47091	1.01178	-4.4476e-05		1.25151e-05	0.72056	0.25096	0.97464	-0.00311
	-5.2	0.8731	0.08768	0.98116	-0.02039	0.58523	0.38452	0.98341	-0.01365	0.5531	0.4205	0.98544	-0.01185	0.52848	0.44714	0.98733	-0.01171		-5.2	0.54029	0.47135	1.0118	-0.000154385		1.26036e-05	0.72056	0.25098	0.97463	-0.00309
	-5.3	0.86852	0.09372	0.98385	-0.02162	0.58362	0.38611	0.98336	-0.01362	0.55263	0.42143	0.98573	-0.01167	0.52809	0.44758	0.98726	-0.01158		-5.3	0.53958	0.47184	1.01162	-0.000196667		1.2688e-05	0.72053	0.251	0.97461	-0.00307
	-5.4	0.8644	0.09747	0.98712	-0.02526	0.58244	0.38767	0.98364	-0.01353	0.55175	0.42215	0.98569	-0.01179	0.52788	0.44815	0.98746	-0.01143		-5.4	0.53914	0.47226	1.01169	-0.000288919		1.27763e-05	0.72053	0.25101	0.97461	-0.00307
	-5.5	0.85839	0.10207	0.98783	-0.02737	0.58099	0.3891	0.98378	-0.01369	0.55104	0.42304	0.98577	-0.01169	0.52758	0.44864	0.98757	-0.01134		-5.5	0.53855	0.47275	1.01158	-0.000280073		1.28659e-05	0.72052	0.25101	0.9746	-0.00307
	-5.6	0.85335	0.10658	0.98947	-0.02954	0.57954	0.39049	0.98376	-0.01372	0.55026	0.42369	0.98579	-0.01184	0.52726	0.44901	0.98757	-0.0113		-5.6	0.53783	0.47322	1.01143	-0.000373866		1.29543e-05	0.7205	0.25103	0.97457	-0.00304
	-5.7	0.84741	0.11098	0.98955	-0.03116	0.57826	0.39201	0.98387	-0.01361	0.54969	0.42471	0.98594	-0.01154	0.52684	0.44949	0.98763	-0.01129		-5.7	0.53741	0.47363	1.01136	-0.000314751		1.30389e-05	0.72049	0.25104	0.97457	-0.00304
	-5.8	0.84283	0.11645	0.99083	-0.03154	0.57702	0.39329	0.98399	-0.01368	0.54902	0.42551	0.98606	-0.01153	0.5267	0.44996	0.98778	-0.01112		-5.8	0.53678	0.47416	1.0113	-0.000358819		1.31272e-05	0.72048	0.25106	0.97455	-0.00302
	-5.9	0.83748	0.12209	0.99086	-0.03129	0.5757	0.39466	0.98405	-0.01368	0.54844	0.42618	0.98612	-0.01149	0.5263	0.45034	0.98775	-0.01111		-5.9	0.53644	0.47453	1.01141	-0.000428648		1.32169e-05	0.72046	0.25107	0.97453	-0.00301
	-6	0.8329	0.12692	0.99144	-0.03162	0.57457	0.39598	0.9843	-0.01375	0.54737	0.42704	0.98589	-0.01147	0.52598	0.45082	0.98781	-0.01101		-6	0.53588	0.47501	1.01143	-0.000537119		1.33055e-05	0.72045	0.25107	0.97453	-0.00301
	-6.1	0.82755	0.13148	0.99101	-0.03197	0.57338	0.39722	0.98441	-0.01382	0.54696	0.42772	0.98621	-0.01153	0.52568	0.45122	0.98786	-0.01096		-6.1	0.53532	0.47542	1.01121	-0.000469977		1.339e-05	0.72044	0.25109	0.97452	-0.00299
	-6.2	0.82188	0.13652	0.98967	-0.03127	0.57215	0.39852	0.9845	-0.01382	0.54603	0.42824	0.98593	-0.01166	0.52542	0.45168	0.9879	-0.01081		-6.2	0.53478	0.47592	1.01098	-0.000275883		1.34784e-05	0.72042	0.25111	0.9745	-0.00298
	-6.3	0.81663	0.14123	0.98844	-0.03058	0.57095	0.39973	0.98456	-0.01388	0.54564	0.42906	0.98623	-0.01153	0.52503	0.45207	0.98793	-0.01083		-6.3	0.53431	0.47625	1.01096	-0.000397416		1.35667e-05	0.72041	0.25111	0.97449	-0.00297
	-6.4	0.81212	0.14618	0.98791	-0.02961	0.56991	0.40096	0.98473	-0.01386	0.54485	0.42967	0.98606	-0.01155	0.52485	0.45246	0.98817	-0.01086		-6.4	0.53378	0.4765	1.01081	-0.000532595		1.36564e-05	0.72039	0.25113	0.97448	-0.00295
	-6.5	0.80623	0.15073	0.98548	-0.02852	0.56884	0.40228	0.9849	-0.01377	0.54478	0.43061	0.98662	-0.01122	0.5247	0.45296	0.98838	-0.01073		-6.5	0.5335	0.47689	1.01106	-0.000672635		1.37448e-05	0.72038	0.25114	0.97447	-0.00295
	-6.6	0.80068	0.15557	0.98303	-0.02677	0.56769	0.40335	0.9849	-0.01386	0.54411	0.43121	0.98661	-0.01129	0.52429	0.45319	0.98828	-0.0108		-6.6	0.53296	0.47733	1.01097	-0.000689562		1.38294e-05	0.72037	0.25115	0.97445	-0.00293
	-6.7	0.79656	0.16087	0.98235	-0.02492	0.56672	0.40455	0.98509	-0.01381	0.54325	0.43195	0.98635	-0.01115	0.52411	0.45364	0.98838	-0.01063		-6.7	0.53234	0.47757	1.01079	-0.000887021		1.39179e-05	0.72035	0.25118	0.97444	-0.00291
	-6.8	0.79091	0.16509	0.97981	-0.02381	0.56563	0.40562	0.98515	-0.0139	0.5431	0.43255	0.98675	-0.0111	0.52376	0.45395	0.98841	-0.0107		-6.8	0.53177	0.4779	1.01067	-0.001		1.40075e-05	0.72034	0.25118	0.97442	-0.0029
	-6.9	0.78641	0.16996	0.97831	-0.02193	0.5646	0.40663	0.98522	-0.01399	0.54232	0.43309	0.98663	-0.01122	0.52338	0.45419	0.98819	-0.01062		-6.9	0.53135	0.4782	1.01063	-0.00108		1.40957e-05	0.72032	0.25119	0.9744	-0.00289
	-7	0.78135	0.17542	0.97595	-0.01918	0.56368	0.40785	0.98542	-0.01389	0.5417	0.43349	0.98658	-0.0114	0.52319	0.45458	0.98831	-0.01054		-7	0.5311	0.47854	1.01097	-0.00133		1.41803e-05	0.72031	0.2512	0.97439	-0.00288
	-7.1	0.77595	0.17991	0.97324	-0.01739	0.56275	0.40881	0.98552	-0.01396	0.54108	0.4343	0.98652	-0.01114	0.52283	0.45489	0.98827	-0.01055		-7.1	0.53056	0.47894	1.01067	-0.00118		1.42688e-05	0.7203	0.25121	0.97438	-0.00288
	-7.2	0.77121	0.18454	0.97123	-0.01548	0.56174	0.40984	0.98557	-0.014	0.5408	0.43503	0.98681	-0.01099	0.5225	0.45517	0.98822	-0.01055		-7.2	0.53024	0.47915	1.01072	-0.00134		1.43585e-05	0.72028	0.25123	0.97437	-0.00285
	-7.3	0.7669	0.18863	0.96965	-0.01412	0.5608	0.41079	0.98558	-0.01399	0.5404	0.43556	0.98693	-0.01097	0.52234	0.45542	0.9883	-0.01054		-7.3	0.52969	0.47946	1.01055	-0.00141		1.44467e-05	0.72026	0.25125	0.97435	-0.00284
	-7.4	0.76264	0.19429	0.96808	-0.01116	0.55996	0.41185	0.98577	-0.01396	0.53972	0.43614	0.98679	-0.01093	0.52198	0.45575	0.98815	-0.01042		-7.4	0.52937	0.47967	1.01061	-0.00157		1.45314e-05	0.72026	0.25125	0.97434	-0.00283
	-7.5	0.75741	0.19918	0.96527	-0.00868	0.55908	0.41279	0.98579	-0.01392	0.53935	0.43646	0.98698	-0.01118	0.52187	0.45603	0.98836	-0.01046		-7.5	0.52877	0.47997	1.01024	-0.0015		1.46197e-05	0.72024	0.25127	0.97432	-0.00281
	-7.6	0.75277	0.20339	0.96314	-0.00698	0.5582	0.41372	0.98588	-0.01395	0.53871	0.43704	0.98687	-0.01111	0.52157	0.45635	0.98832	-0.01041		-7.6	0.52837	0.48021	1.01019	-0.00161		1.47083e-05	0.72022	0.25128	0.97431	-0.0028
	-7.7	0.74901	0.20737	0.96195	-0.00558	0.55733	0.41478	0.98595	-0.01385	0.53841	0.43778	0.9871	-0.01091	0.52136	0.45672	0.98837	-0.01029		-7.7	0.52796	0.48057	1.01007	-0.00154		1.47977e-05	0.72021	0.25131	0.9743	-0.00278
	-7.8	0.74441	0.21197	0.95993	-0.00355	0.55661	0.4157	0.98614	-0.01382	0.53768	0.43814	0.98689	-0.01107	0.52116	0.45702	0.98847	-0.01029		-7.8	0.52769	0.48084	1.01011	-0.00158		1.48861e-05	0.72018	0.25132	0.97427	-0.00277
	-7.9	0.74048	0.21613	0.95853	-0.00192	0.55581	0.41648	0.98616	-0.01388	0.53748	0.43861	0.98704	-0.01096	0.52077	0.45724	0.98826	-0.01024		-7.9	0.52725	0.48102	1.00999	-0.00172		1.49708e-05	0.72017	0.25133	0.97427	-0.00276
	-8	0.73553	0.2205	0.95576	0.000265694	0.55494	0.41735	0.98619	-0.01391	0.53716	0.4394	0.98722	-0.01066	0.52049	0.45739	0.9882	-0.01033		-8	0.5267	0.48129	1.00981	-0.00182		1.50591e-05	0.72016	0.25134	0.97425	-0.00274
	-8.1	0.73212	0.22523	0.95489	0.00246	0.55419	0.41828	0.98624	-0.01377	0.53648	0.43953	0.98704	-0.01104	0.52027	0.45778	0.98818	-0.01013		-8.1	0.52636	0.48147	1.00981	-0.00198		1.51488e-05	0.72015	0.25136	0.97424	-0.00273
	-8.2	0.72802	0.22932	0.95319	0.00414	0.55348	0.41908	0.98641	-0.01385	0.5361	0.44	0.98709	-0.01099	0.52008	0.45797	0.98828	-0.01023		-8.2	0.52614	0.48166	1.00986	-0.00206		1.52374e-05	0.72013	0.25137	0.97422	-0.00272
	-8.3	0.72401	0.23398	0.95138	0.0066	0.55264	0.41982	0.98627	-0.01381	0.53578	0.4405	0.9872	-0.01093	0.51982	0.45816	0.98816	-0.01018		-8.3	0.52575	0.48206	1.00988	-0.00207		1.53219e-05	0.72011	0.25139	0.9742	-0.0027
	-8.4	0.71961	0.23763	0.94918	0.00807	0.55204	0.4206	0.98652	-0.01389	0.53511	0.4408	0.98699	-0.01108	0.51971	0.45845	0.98832	-0.01016		-8.4	0.52555	0.48228	1.00991	-0.00208		1.54104e-05	0.7201	0.2514	0.97419	-0.0027
	-8.5	0.71581	0.24186	0.94776	0.0099	0.55129	0.42141	0.98652	-0.01382	0.53466	0.44166	0.98693	-0.0106	0.51942	0.45868	0.98827	-0.01016		-8.5	0.52499	0.48241	1.00968	-0.00228		1.54997e-05	0.72009	0.25141	0.97418	-0.00268
	-8.6	0.71226	0.24615	0.94666	0.01176	0.55063	0.42205	0.98668	-0.014	0.53455	0.44179	0.98723	-0.0109	0.51923	0.45887	0.98818	-0.01008		-8.6	0.52468	0.48263	1.00971	-0.0024		1.55884e-05	0.72007	0.25143	0.97416	-0.00266
	-8.7	0.70864	0.25015	0.94526	0.01353	0.54993	0.42288	0.98667	-0.01386	0.53404	0.44238	0.98715	-0.01073	0.51906	0.45922	0.98821	-0.00993		-8.7	0.52429	0.48281	1.00954	-0.00243		1.56728e-05	0.72005	0.25144	0.97414	-0.00265
	-8.8	0.70471	0.25381	0.94372	0.01481	0.54937	0.42358	0.98682	-0.01388	0.53388	0.44294	0.98722	-0.0104	0.51888	0.45937	0.98831	-0.01006		-8.8	0.52406	0.48298	1.00959	-0.00255		1.57612e-05	0.72004	0.25145	0.97414	-0.00264
	-8.9	0.70144	0.25782	0.94278	0.01648	0.54877	0.42441	0.98692	-0.01374	0.53349	0.44324	0.98719	-0.01046	0.51851	0.45961	0.98812	-0.00999		-8.9	0.52367	0.48311	1.00939	-0.00261		1.58509e-05	0.72002	0.25148	0.97411	-0.00262
	-9	0.69785	0.2616	0.94152	0.01793	0.54807	0.42507	0.98694	-0.0138	0.53276	0.44343	0.98686	-0.01067	0.51841	0.45993	0.98818	-0.00985		-9	0.52333	0.48327	1.0092	-0.0026		1.59394e-05	0.72001	0.25148	0.9741	-0.00261
																									1.60278e-05	0.71999	0.2515	0.97409	-0.00259
																									1.61125e-05	0.71997	0.25152	0.97406	-0.00257
																									1.62006e-05	0.71996	0.25153	0.97405	-0.00257
																									1.62903e-05	0.71994	0.25155	0.97404	-0.00255
																									1.63786e-05	0.71992	0.25156	0.97402	-0.00253
																									1.64632e-05	0.71989	0.25159	0.97399	-0.00251
																									1.65514e-05	0.71987	0.25161	0.97396	-0.00248
																									1.6641e-05	0.71986	0.25161	0.97395	-0.00248
																									1.67295e-05	0.71985	0.25163	0.97394	-0.00247
																									1.68142e-05	0.71983	0.25165	0.97393	-0.00244
																									1.69025e-05	0.71981	0.25166	0.97391	-0.00244
																									1.69919e-05	0.71979	0.25168	0.97388	-0.00241
																									1.70805e-05	0.71978	0.25169	0.97387	-0.00241
																									1.7169e-05	0.71977	0.2517	0.97387	-0.00239
																									1.72535e-05	0.71974	0.25173	0.97384	-0.00237
																									1.73419e-05	0.71973	0.25174	0.97382	-0.00236
																									1.74315e-05	0.71971	0.25175	0.97381	-0.00234
																									1.75199e-05	0.71969	0.25177	0.97378	-0.00232
																									1.76045e-05	0.71967	0.25179	0.97377	-0.00231
